# Supplementary material for: Multi-phase retreat of the Laurentide Ice Sheet and associated freshwater release from Hudson Bay during the last deglaciation
Source: Sci Rep. 2026 Mar 25;16:9931. doi: 10.1038/s41598-026-39365-y (PMC13018559; doi:10.1038/s41598-026-39365-y)
Supplement: Supplementary file 1 — Supplementary Material 1 [file 41598_2026_39365_MOESM1_ESM.xlsx]

## Sheet: Radiocarbon data
	Input for Calib 8.1 : Core MSM46-20
	Lab	Sample	14C BP	14C Age SD	Lab Error	Age Span	Uncorrected 14C	Uncorrected 14C SD	d13C	d13C SD	Marine20 Delta R	Delta R SD	Marine Carbon	Description	CalCurve
	code	code	(CRA)	years	or added variance f**2	years	date	years	per mil	years	years	years	percentage	optional	Number
	MSM46-20-71	ETH-102154	580	50	1	0	0	0	0	0	-73	64	100	Marine sample using regional mean Delta R value with Marine20	3
	MSM46-20-85	UCIAMS-235859	705	15	1	0	0	0	0	0	-73	64	100	Marine sample using regional mean Delta R value with Marine20	3
	MSM46-20-126	ETH-102155	4470	60	1	0	0	0	0	0	-73	64	100	Marine sample using regional mean Delta R value with Marine20	3
	MSM46-20-145	KIA-54310	4090	30	1	0	0	0	0	0	-73	64	100	Marine sample using regional mean Delta R value with Marine20	3
	MSM46-20-161	UCIAMS-235860	4305	15	1	0	0	0	0	0	-73	64	100	Marine sample using regional mean Delta R value with Marine20	3
	MSM46-20-199	UCIAMS-235861	4370	15	1	0	0	0	0	0	-73	64	100	Marine sample using regional mean Delta R value with Marine20	3
	MSM46-20-251	UCIAMS-235865	5075	15	1	0	0	0	0	0	-73	64	100	Marine sample using regional mean Delta R value with Marine20	3
	MSM46-20-280	KIA-54311	6045	30	1	0	0	0	0	0	-73	64	100	Marine sample using regional mean Delta R value with Marine20	3
	MSM46-20-319	ETH-87308	6670	60	1	0	0	0	0	0	-73	64	100	Marine sample using regional mean Delta R value with Marine20	3
	MSM46-20-369	ETH-87309	6895	60	1	0	0	0	0	0	-73	64	100	Marine sample using regional mean Delta R value with Marine20	3
	MSM46-20-383	Poz-110849	6770	40	1	0	0	0	0	0	-73	64	100	Marine sample using regional mean Delta R value with Marine20	3
	MSM46-20-385	KIA-54312	6735	35	1	0	0	0	0	0	-73	64	100	Marine sample using regional mean Delta R value with Marine20	3
	MSM46-20-405	ETH-107320	7445	70	1	0	0	0	0	0	-73	64	100	Marine sample using regional mean Delta R value with Marine20	3
	MSM46-20-417	Poz-110851	7195	35	1	0	0	0	0	0	-73	64	100	Marine sample using regional mean Delta R value with Marine20	3
	MSM46-20-428	ETH-87310	7700	60	1	0	0	0	0	0	-73	64	100	Marine sample using regional mean Delta R value with Marine20	3
	MSM46-20-519	ETH-87311	7885	60	1	0	0	0	0	0	-73	64	100	Marine sample using regional mean Delta R value with Marine20	3
	MSM46-20-575	ETH-107321	8095	70	1	0	0	0	0	0	-73	64	100	Marine sample using regional mean Delta R value with Marine20	3
	MSM46-20-619	ETH-107322	8390	80	1	0	0	0	0	0	-73	64	100	Marine sample using regional mean Delta R value with Marine20	3
	MSM46-20-669	ETH-87312	8265	70	1	0	0	0	0	0	-73	64	100	Marine sample using regional mean Delta R value with Marine20	3
	MSM46-20-685	ETH-87313	8375	80	1	0	0	0	0	0	-73	64	100	Marine sample using regional mean Delta R value with Marine20	3
	MSM46-20-694	ETH-87314	8340	70	1	0	0	0	0	0	-73	64	100	Marine sample using regional mean Delta R value with Marine20	3
	MSM46-20-731	ETH-102786	8290	60	1	0	0	0	0	0	-73	64	100	Marine sample using regional mean Delta R value with Marine20	3
	MSM46-20-734	KIA-54313	8555	35	1	0	0	0	0	0	-73	64	100	Marine sample using regional mean Delta R value with Marine20	3
	MSM46-20-752	ETH-102787	8505	70	1	0	0	0	0	0	-73	64	100	Marine sample using regional mean Delta R value with Marine20	3
	MSM46-20-771	ETH-107324	8395	70	1	0	0	0	0	0	-73	64	100	Marine sample using regional mean Delta R value with Marine20	3
	MSM46-20-784	ETH-107325	8420	70	1	0	0	0	0	0	-73	64	100	Marine sample using regional mean Delta R value with Marine20	3
	MSM46-20-800	ETH-87315	9200	70	1	0	0	0	0	0	-73	64	100	Marine sample using regional mean Delta R value with Marine20	3
	Output from Calib 8.1 : Core MSM46-20
	Core	Depth (m)	Sample ID	Material	Mean age (14C yr BP)	Uncertainty (14C yr BP)	Mean age (cal yr BP)	Median age (cal yr BP)	1σ-uncertainty (cal yr BP)	2σ-uncertainty (cal yr BP)	Min 1σ-age (cal yr BP)	Max 1σ-age (cal yr BP)	Min 2σ-age (cal yr BP)	Max 2σ-age (cal yr BP)
	MSM46-20-05-GC	2	UCIAMS-235858	Mollusc shell	bomb	0	0	0	0	0	0	0	0	0
	MSM46-20-05-GC	71	ETH-102154	N. labradorica	580	50	89.5	129	89.5	144.5	0	179	0	289
	MSM46-20-05-GC	85	UCIAMS-235859	Mollusc shells	705	15	227.5	234	101.5	195.5	126	329	36	427
	MSM46-20-05-GC	126	ETH-102155	N. labradorica	4470	60	4551	4552	139	265	4412	4690	4287	4817
	MSM46-20-05-GC	145	KIA-54310	Mollusc shell	4090	30	4036	4046	123	244.5	3913	4159	3811	4300
	MSM46-20-05-GC	161	UCIAMS-235860	Mollusc shells	4305	15	4327	4330	116	232.5	4211	4443	4091	4556
	MSM46-20-05-GC	199	UCIAMS-235861	Mollusc shells	4370	15	4410	4418	117	245	4293	4527	4167	4657
	MSM46-20-05-GC	251	UCIAMS-235865	Mollusc shells	5075	15	5329	5314	109	228	5220	5438	5063	5519
	MSM46-20-05-GC	280	KIA-54311	Mollusc shell	6045	30	6354	6351	98	205.5	6256	6452	6158	6569
	MSM46-20-05-GC	319	ETH-87308	Mixed benthic foraminifera	6670	60	7045.5	7048	121.5	239.5	6924	7167	6793	7272
	MSM46-20-05-GC	369	ETH-87309	Mixed benthic foraminifera	6895	60	7285	7282	106	220	7179	7391	7050	7490
	MSM46-20-05-GC	383	Poz-110849	Mollusc shell	6770	40	7154	7156	108	215	7046	7262	6931	7361
	MSM46-20-05-GC	385	KIA-54312	Mollusc shell	6735	35	7122.5	7117	107.5	211	7015	7230	6896	7318
	MSM46-20-05-GC	405	ETH-107320	Mixed benthic foraminifera	7445	70	7797	7795	112	216.5	7685	7909	7574	8007
	MSM46-20-05-GC	417	Poz-110851	Mollusc shell	7195	35	7556	7555	89	184	7467	7645	7376	7744
	MSM46-20-05-GC	428	ETH-87310	Mixed benthic foraminifera	7700	60	8057	8059	109	225.5	7948	8166	7842	8293
	MSM46-20-05-GC	519	ETH-87311	Mixed benthic foraminifera	7885	60	8256.5	8247	109.5	224	8147	8366	8009	8457
	MSM46-20-05-GC	575	ETH-107321	Mixed benthic foraminifera	8095	70	8472.5	8481	123.5	277	8349	8596	8215	8769
	MSM46-20-05-GC	619	ETH-107322	Mixed benthic foraminifera	8390	80	8846	8855	160	319	8686	9006	8539	9177
	MSM46-20-05-GC	669	ETH-87312	Mixed benthic foraminifera	8265	70	8697.5	8698	153.5	279	8544	8851	8423	8981
	MSM46-20-05-GC	685	ETH-87313	Mixed benthic foraminifera	8375	80	8832.5	8835	158.5	314.5	8674	8991	8516	9145
	MSM46-20-05-GC	694	ETH-87314	Mixed benthic foraminifera	8340	70	8794	8792	151	291.5	8643	8945	8499	9082
	MSM46-20-05-GC	731	ETH-102786	Mixed benthic foraminifera	8290	60	8730	8729	146	268	8584	8876	8457	8993
	MSM46-20-05-GC	734	KIA-54313	Mollusc shell	8555	35	9098	9091	118	251	8980	9216	8838	9340
	MSM46-20-05-GC	752	ETH-102787	Mollusc shell	8505	70	9032.5	9022	156.5	308.5	8876	9189	8693	9310
	MSM46-20-05-GC	771	ETH-107324	Mollusc shells	8395	70	8854.5	8861	151.5	302.5	8703	9006	8549	9154
	MSM46-20-05-GC	784	ETH-107325	Mixed benthic foraminifera	8420	70	8882.5	8895	156.5	306	8726	9039	8588	9200
	MSM46-20-05-GC	800	ETH-87315	Mixed benthic foraminifera	9200	70	9878.5	9877	169.5	298	9709	10048	9564	10160
	Input for Calib 8.1 : Core MSM46-24
	Lab	Sample	14C BP	14C Age SD	Lab Error	Age Span	Uncorrected 14C	Uncorrected 14C SD	d13C	d13C SD	Marine20 Delta R	Delta R SD	Marine Carbon	Description	CalCurve
	code	code	(CRA)	years	or added variance f**2	years	date	years	per mil	years	years	years	percentage	optional	Number
	MSM46-24-39	KIA-54314	1068	23	1	0	0	0	0	0	-73	64	100	Marine sample using regional mean Delta R value with Marine20	3
	MSM46-24-119	ETH-102156	2140	50	1	0	0	0	0	0	-73	64	100	Marine sample using regional mean Delta R value with Marine20	3
	MSM46-24-219	ETH-102157	2770	60	1	0	0	0	0	0	-73	64	100	Marine sample using regional mean Delta R value with Marine20	3
	MSM46-24-306	KIA-54315	2950	27	1	0	0	0	0	0	-73	64	100	Marine sample using regional mean Delta R value with Marine20	3
	MSM46-24-456	KIA-54316	3656	27	1	0	0	0	0	0	-73	64	100	Marine sample using regional mean Delta R value with Marine20	3
	MSM46-24-469	ETH-102158	4070	60	1	0	0	0	0	0	-73	64	100	Marine sample using regional mean Delta R value with Marine20	3
	MSM46-24-519	ETH-102159	4290	60	1	0	0	0	0	0	-73	64	100	Marine sample using regional mean Delta R value with Marine20	3
	MSM46-24-537	KIA-54317	4358	29	1	0	0	0	0	0	-73	64	100	Marine sample using regional mean Delta R value with Marine20	3
	MSM46-24-569	ETH-102160	4770	60	1	0	0	0	0	0	-73	64	100	Marine sample using regional mean Delta R value with Marine20	3
	MSM46-24-600	KIA-54318	4805	35	1	0	0	0	0	0	-73	64	100	Marine sample using regional mean Delta R value with Marine20	3
	MSM46-24-631	ETH-102161	5900	70	1	0	0	0	0	0	-73	64	100	Marine sample using regional mean Delta R value with Marine20	3
	MSM46-24-694	KIA-54319	6720	35	1	0	0	0	0	0	-73	64	100	Marine sample using regional mean Delta R value with Marine20	3
	MSM46-24-722.5	UOC-2521	6920	35	1	0	0	0	0	0	-73	64	100	Marine sample using regional mean Delta R value with Marine20	3
	MSM46-24-729.5	UOC-2522	7000	30	1	0	0	0	0	0	-73	64	100	Marine sample using regional mean Delta R value with Marine20	3
	MSM46-24-769	ETH-102162	7560	60	1	0	0	0	0	0	-73	64	100	Marine sample using regional mean Delta R value with Marine20	3
	MSM46-24-769.5	ETH-111073	7540	60	1	0	0	0	0	0	-73	64	100	Marine sample using regional mean Delta R value with Marine20	3
	MSM46-24-814	ETH-111074	7860	70	1	0	0	0	0	0	-73	64	100	Marine sample using regional mean Delta R value with Marine20	3
	MSM46-24-829	ETH-102163	8620	70	1	0	0	0	0	0	-73	64	100	Marine sample using regional mean Delta R value with Marine20	3
	MSM46-24-829	ETH-102164	8650	70	1	0	0	0	0	0	-73	64	100	Marine sample using regional mean Delta R value with Marine20	3
	MSM46-24-847	ETH-111076	8905	90	1	0	0	0	0	0	-73	64	100	Marine sample using regional mean Delta R value with Marine20	3
	Output from Calib 8.1 : Core MSM46-24
	Core	Depth (m)	Sample ID	Material	Mean age (14C yr BP)	Uncertainty (14C yr BP)	Mean age (cal yr BP)	Median age (cal yr BP)	1σ-uncertainty (cal yr BP)	2σ-uncertainty (cal yr BP)	Min 1σ-age (cal yr BP)	Max 1σ-age (cal yr BP)	Min 2σ-age (cal yr BP)	Max 2σ-age (cal yr BP)
	MSM46-24-01-GC	39	KIA-54314	Mollusc shell	1068	23	566	564	70	151	496	636	413	715
	MSM46-24-01-GC	119	ETH-102156	Mixed benthic foraminifera	2140	50	1632	1634	115.5	233.5	1516	1747	1399	1866
	MSM46-24-01-GC	219	ETH-102157	Mixed benthic foraminifera	2770	60	2432	2425	137	263.5	2295	2569	2163	2690
	MSM46-24-01-GC	306	KIA-54315	Mollusc shell	2950	27	2633	2631	107	220	2526	2740	2394	2834
	MSM46-24-01-GC	456	KIA-54316	Mollusc shell	3656	27	3481	3488	105.5	220	3375	3586	3268	3708
	MSM46-24-01-GC	469	ETH-102158	Mixed benthic foraminifera	4070	60	4013	4020	139	284.5	3874	4152	3732	4301
	MSM46-24-01-GC	519	ETH-102159	Mixed benthic foraminifera	4290	60	4297	4310	139	283.5	4158	4436	4019	4586
	MSM46-24-01-GC	537	KIA-54317	Mollusc shell	4358	29	4398	4402	121	250.5	4277	4519	4146	4647
	MSM46-24-01-GC	569	ETH-102160	Mixed benthic foraminifera	4770	60	4932	4933	137	286.5	4795	5069	4667	5240
	MSM46-24-01-GC	600	KIA-54318	Mollusc shell	4805	35	4959	4974	123	245	4836	5082	4767	5257
	MSM46-24-01-GC	631	ETH-102161	Mixed benthic foraminifera	5900	70	6187	6195	125	246	6062	6312	5936	6428
	MSM46-24-01-GC	694	KIA-54319	Mollusc shell	6720	35	7107	7101	109	212	6998	7216	6882	7306
	MSM46-24-01-GC	722.5	UOC-2521	Mollusc shells	6920	35	7319	7307	92.5	190	7226	7411	7115	7495
	MSM46-24-01-GC	729.5	UOC-2522	Mollusc shells	7000	30	7379	7379	89.5	179	7289	7468	7201	7559
	MSM46-24-01-GC	769	ETH-102162	Mixed benthic foraminifera	7560	60	7904	7909	110	226	7794	8014	7688	8140
	MSM46-24-01-GC	769.5	ETH-111073	Mollusc shell	7540	60	7888	7888	108.5	225	7779	7996	7668	8118
	MSM46-24-01-GC	814	ETH-111074	G. auriculata	7860	70	8229	8222	118.5	231.5	8110	8347	7976	8439
	MSM46-24-01-GC	829	ETH-102163	Ostracods	8620	70	9156	9167	136.5	266.5	9019	9292	8901	9434
	MSM46-24-01-GC	829	ETH-102164	Mixed benthic foraminifera	8650	70	9202	9201	138.5	253	9063	9340	8953	9459
	MSM46-24-01-GC	847	ETH-111076	Mixed benthic foraminifera	8905	90	9493	9496	150	327	9343	9643	9197	9851

## Sheet: Raw age-depth models
	Input (save table as csv file) in rbacon for Core 20 (MSM46-20-05-GC; this study)								Input (save table as csv file) in rbacon for Core 24 (MSM46-24-01-GC; this study)								Input (save table as csv file) in rbacon for Nachvak Fjord (MSM46-28-04-GC; Duboc et al., 2023)								Input (save table as csv file) in rbacon for Saglek Fjord (MSM46-28-04-GC; Duboc et al., 2023)								Input (save table as csv file) in rbacon for Cartwright Saddle (MD99-2236; Jennings et al., 2015)								Input (save table as csv file) in rbacon for Saglek Basin (MSM45-19-2; Lochte et al., 2019)
	labID	age	error	depth	cc	dR	dSTD		labID	age	error	depth	cc	dR	dSTD		labID	age	error	depth	cc	dR	dSTD		labID	age	error	depth	cc	dR	dSTD		labID	age	error	depth	cc	dR	dSTD		labID	age	error	depth	cc	dR	dSTD
	126	4551	139	126	0	0	0		39	566	70	39	0	0	0		69	719.5	101.5	69	0	0	0		339	3573.5	115.5	339	0	0	0		2.5	321	109	2.5	0	0	0		103	2056.5	120.5	103	0	0	0
	145	4036	123	145	0	0	0		119	1632	115.5	119	0	0	0		369	3984	139	369	0	0	0		522	4848	125	522	0	0	0		11.5	528	84	11.5	0	0	0		203	4735	121	203	0	0	0
	161	4327	116	161	0	0	0		219	2432	137	219	0	0	0		469	4579.5	126.5	469	0	0	0		647	5816.5	106.5	647	0	0	0		18	505	88	18	0	0	0		303	5764	109	303	0	0	0
	199	4410	117	199	0	0	0		306	2633	107	306	0	0	0		569	5509	103	569	0	0	0		759	6402	107	759	0	0	0		118	1173.5	97.5	118	0	0	0		403	6559	115	403	0	0	0
	251	5329	109	251	0	0	0		456	3481	105.5	456	0	0	0		569	5629	123	569	0	0	0		926	7608	112	926	0	0	0		134.5	1821.5	117.5	134.5	0	0	0		503	7096	113	503	0	0	0
	280	6354	98	280	0	0	0		469	4013	139	469	0	0	0		596	5773.5	107.5	596	0	0	0		991	8250	114	991	0	0	0		203	5562.5	113.5	203	0	0	0		603	7315	97	603	0	0	0
	319	7045.5	121.5	319	0	0	0		519	4297	139	519	0	0	0		620	6055.5	108.5	620	0	0	0		1031	8525.5	132.5	1031	0	0	0		249.5	6858.5	121.5	249.5	0	0	0		703	7732.5	100.5	703	0	0	0
	369	7285	106	369	0	0	0		537	4398	121	537	0	0	0		636	6539.5	124.5	636	0	0	0		1070	8881	159	1071	0	0	0		360.5	7978.5	227.5	360.5	0	0	0		803	7824.5	101.5	803	0	0	0
	383	7154	108	383	0	0	0		569	4932	137	569	0	0	0		696	7047	113	696	0	0	0		1072	8824	147	1071	0	0	0		396.5	8092.5	117.5	396.5	0	0	0		903	8087.5	105.5	903	0	0	0
	385	7122.5	107.5	385	0	0	0		600	4959	123	600	0	0	0		721	7333.5	104.5	721	0	0	0		1241	9265	136	1241	0	0	0		819	9265.5	124.5	819	0	0	0		1003	8408.5	109.5	1003	0	0	0
	405	7797	112	405	0	0	0		631	6187	125	631	0	0	0		775	7858	117	775	0	0	0										831	9367.5	109.5	831	0	0	0		1013	8490.5	110.5	1013	0	0	0
	417	7556	89	417	0	0	0		694	7107	109	694	0	0	0		819	8104.5	122.5	819	0	0	0										1071	9434	107	1071	0	0	0		1023	8591.5	133.5	1023	0	0	0
	428	8057	109	428	0	0	0		722.5	7319	92.5	722.5	0	0	0		911	8769	155	911	0	0	0										1073	10040	136	1073	0	0	0		1033	8758	139	1033	0	0	0
	519	8256.5	109.5	519	0	0	0		729.5	7379	89.5	729.5	0	0	0		969	9100	157	969	0	0	0										1110	10471	171	1110	0	0	0		1303	9261.5	126.5	1303	0	0	0
	575	8472.5	123.5	575	0	0	0		769	7904	110	769	0	0	0																		1112	10351	147	1112	0	0	0
	619	8846	160	619	0	0	0		769.5	7888	108.5	769.5	0	0	0																		1281	10547.5	150.5	1281	0	0	0
	669	8697.5	153.5	669	0	0	0		814	8229	118.5	814	0	0	0																		1442	10918	159	1442	0	0	0
	685	8832.5	158.5	685	0	0	0																										1637	11382.5	153.5	1637	0	0	0
	694	8794	151	694	0	0	0																										1638	11673	201	1638	0	0	0
	731	8730	146	731	0	0	0																										1768	11521	164	1768	0	0	0
	734	9098	118	734	0	0	0																										1797	11991.5	174.5	1797	0	0	0
	752	9032.5	156.5	752	0	0	0																										1823	12090	191	1823	0	0	0
	771	8854.5	151.5	771	0	0	0																										1879	12949.5	111.5	1879	0	0	0
	784	8882.5	156.5	784	0	0	0																										1948.5	13380	121	1948.5	0	0	0
	Input code line								Input code line								Input code line								Input code line								Input code line								Input code line
	Bacon(core = "core20", d.min = 109, d.max = 807, boundary = c(437,502,631,665,689), acc.mean = c(20,2.25,4,2.5,3.75,0.75), prob = 0.67)								Bacon(core = "core24", d.min = 0, d.max = 970, boundary = c(781), acc.mean = c(13,7.5), prob = 0.67)								Bacon(core = "nachvak", d.min = 0, d.max = 977, boundary = c(882,905), acc.mean = c(9.9,5,5.75), prob = 0.67)								Bacon(core = "saglek_fjord", d.min = 0, d.max = 1337, boundary = c(1009,1067), acc.mean = c(9.9,8,2.25), prob = 0.67)								Bacon(core = "cartwright", d.min = 0, d.max = 2034, boundary = c(357,393,535), acc.mean = c(25,3,2.75,3), prob = 0.67)								Bacon(core = "saglek_basin", d.min = 0, d.max = 1360, boundary = 500, acc.mean = c(14,2.5), prob = 0.67)
	Age model for Core 20								Age model for Core 24								Age model for Nachavk Fjord								Age model for Saglek Fjord								Age model for Cartwright Saddle								Age model for Saglek Basin
	depth	mean	uncertainty	uncertainty min	uncertainty max	min.67	max.67		depth	mean	uncertainty	uncertainty min	uncertainty max	min.67	max.67		depth	mean	uncertainty	uncertainty min	uncertainty max	min.67	max.67		depth	mean	uncertainty	uncertainty min	uncertainty max	min.67	max.67		depth	mean	uncertainty	uncertainty min	uncertainty max	min.67	max.67		depth	mean	uncertainty	uncertainty min	uncertainty max	min.67	max.67
	109	3434	214.5	214	215	3220	3649		0	86	107.5	108	107	-22	193		0	131	141	143	139	-12	270		0	337	280.5	281	280	56	617		0	292	99	99	99	193	391		0	884	405.5	427	384	457	1268
	110	3454	210	209	211	3245	3665		1	97	106	107	105	-10	202		1	140	139.5	141	138	-1	278		1	347	279.5	280	279	67	626		1	305	93	93	93	212	398		1	897	406	426	386	471	1283
	111	3474	206.5	205	208	3269	3682		2	108	105.5	105	106	3	214		2	149	138.5	140	137	9	286		2	356	278.5	278	279	78	635		2	318	87	87	87	231	405		2	911	402.5	426	379	485	1290
	112	3494	203.5	200	207	3294	3701		3	120	105.5	105	106	15	226		3	158	137.5	140	135	18	293		3	365	277	277	277	88	642		3	331	82.5	82	83	249	414		3	925	399.5	422	377	503	1302
	113	3513	201	196	206	3317	3719		4	131	107	106	108	25	239		4	168	137.5	141	134	27	302		4	375	276.5	277	276	98	651		4	344	78	78	78	266	422		4	939	399.5	423	376	516	1315
	114	3533	201	198	204	3335	3737		5	142	108	107	109	35	251		5	177	138.5	141	136	36	313		5	384	276	278	274	106	658		5	357	73.5	73	74	284	431		5	952	397	417	377	535	1329
	115	3552	195.5	192	199	3360	3751		6	154	104.5	104	105	50	259		6	186	138.5	140	137	46	323		6	393	276	278	274	115	667		6	370	70	70	70	300	440		6	966	396.5	416	377	550	1343
	116	3572	188.5	185	192	3387	3764		7	166	104	103	105	63	271		7	195	137.5	138	137	57	332		7	402	276	278	274	124	676		7	383	66	66	66	317	449		7	980	398.5	417	380	563	1360
	117	3591	185	181	189	3410	3780		8	179	103.5	104	103	75	282		8	204	137.5	138	137	66	341		8	412	276.5	280	273	132	685		8	396	64	64	64	332	460		8	994	397.5	418	377	576	1371
	118	3610	184	180	188	3430	3798		9	191	103.5	104	103	87	294		9	214	137.5	139	136	75	350		9	421	277	279	275	142	696		9	409	62.5	62	63	347	472		9	1007	398.5	419	378	588	1385
	119	3630	185.5	183	188	3447	3818		10	203	105.5	105	106	98	309		10	223	138.5	141	136	82	359		10	430	277	280	274	150	704		10	422	62.5	62	63	360	485		10	1021	402	421	383	600	1404
	120	3650	178	176	180	3474	3830		11	215	104	105	103	110	318		11	232	136.5	138	135	94	367		11	439	276.5	278	275	161	714		11	435	64	64	64	371	499		11	1034	401	420	382	614	1416
	121	3670	172.5	173	172	3497	3842		12	227	102	102	102	125	329		12	242	136	138	134	104	376		12	449	275.5	277	274	172	723		12	448	65	65	65	383	513		12	1047	397.5	419	376	628	1423
	122	3689	168	167	169	3522	3858		13	238	101.5	100	103	138	341		13	251	135.5	137	134	114	385		13	458	277.5	278	277	180	735		13	461	67	67	67	394	528		13	1060	394.5	418	371	642	1431
	123	3709	167	167	167	3542	3876		14	250	101.5	100	103	150	353		14	261	135	136	134	125	395		14	468	277.5	278	277	190	745		14	474	69.5	70	69	404	543		14	1073	393.5	418	369	655	1442
	124	3729	164.5	164	165	3565	3894		15	262	103	102	104	160	366		15	270	136.5	138	135	132	405		15	477	278	279	277	198	754		15	487	72.5	73	72	414	559		15	1086	392	418	366	668	1452
	125	3745	159.5	160	159	3585	3904		16	274	100.5	100	101	174	375		16	280	134.5	137	132	143	412		16	486	279.5	282	277	204	763		16	495	71.5	72	71	423	566		16	1099	391	417	365	682	1464
	126	3761	155	156	154	3605	3915		17	286	99	99	99	187	385		17	289	133.5	135	132	154	421		17	496	281	283	279	213	775		17	504	72	73	71	431	575		17	1112	390.5	416	365	696	1477
	127	3777	151.5	152	151	3625	3928		18	297	99	98	100	199	397		18	299	133.5	136	131	163	430		18	505	280.5	282	279	223	784		18	513	72.5	74	71	439	584		18	1125	389	415	363	710	1488
	128	3792	149.5	150	149	3642	3941		19	309	98.5	98	99	211	408		19	308	134.5	137	132	171	440		19	514	280	282	278	232	792		19	521	73.5	75	72	446	593		19	1138	388	416	360	722	1498
	129	3808	148.5	150	147	3658	3955		20	321	100	100	100	221	421		20	318	135.5	139	132	179	450		20	524	280.5	283	278	241	802		20	530	74	76	72	454	602		20	1151	389.5	418	361	733	1512
	130	3822	144.5	145	144	3677	3966		21	332	98	97	99	235	431		21	327	134.5	137	132	190	459		21	533	279.5	282	277	251	810		21	538	76.5	78	75	460	613		21	1165	386.5	415	358	750	1523
	131	3836	141	140	142	3696	3978		22	343	97	96	98	247	441		22	336	133	135	131	201	467		22	542	280	282	278	260	820		22	547	77.5	79	76	468	623		22	1180	381	408	354	772	1534
	132	3850	139	139	139	3711	3989		23	355	95.5	96	95	259	450		23	345	132	134	130	211	475		23	551	279	281	277	270	828		23	555	79.5	81	78	474	633		23	1194	378	403	353	791	1547
	133	3864	138.5	138	139	3726	4003		24	366	95.5	95	96	271	462		24	354	132	134	130	220	484		24	560	279	280	278	280	838		24	564	82.5	84	81	480	645		24	1208	372	397	347	811	1555
	134	3878	139	139	139	3739	4017		25	377	97	97	97	280	474		25	363	133.5	136	131	227	494		25	568	280	280	280	288	848		25	572	85.5	86	85	486	657		25	1223	370.5	396	345	827	1568
	135	3892	133.5	133	134	3759	4026		26	389	94	94	94	295	483		26	373	132.5	136	129	237	502		26	577	279	279	279	298	856		26	581	88.5	90	87	491	668		26	1237	369	394	344	843	1581
	136	3906	128.5	128	129	3778	4035		27	400	92	92	92	308	492		27	382	131.5	134	129	248	511		27	586	277.5	277	278	309	864		27	589	93	93	93	496	682		27	1251	370.5	396	345	855	1596
	137	3920	126.5	127	126	3793	4046		28	411	91.5	92	91	319	502		28	391	131	132	130	259	521		28	595	277	277	277	318	872		28	598	97	98	96	500	694		28	1265	369	396	342	869	1607
	138	3934	125	126	124	3808	4058		29	423	90	91	89	332	512		29	400	131	132	130	268	530		29	604	278.5	278	279	326	883		29	607	100.5	102	99	505	706		29	1280	369	394	344	886	1624
	139	3948	124	125	123	3823	4071		30	434	90.5	91	90	343	524		30	409	132	133	131	276	540		30	613	279	279	279	334	892		30	615	105	106	104	509	719		30	1294	367	393	341	901	1635
	140	3962	119.5	121	118	3841	4080		31	446	87	87	87	359	533		31	418	130	131	129	287	547		31	622	278.5	279	278	343	900		31	624	105	107	103	517	727		31	1308	363.5	389	338	919	1646
	141	3975	114.5	115	114	3860	4089		32	457	85	85	85	372	542		32	428	130.5	132	129	296	557		32	631	277	278	276	353	907		32	632	104.5	105	104	527	736		32	1322	360	385	335	937	1657
	142	3988	111.5	111	112	3877	4100		33	469	83	83	83	386	552		33	437	130	132	128	305	565		33	640	277	277	277	363	917		33	641	104.5	105	104	536	745		33	1335	356.5	381	332	954	1667
	143	4002	109	109	109	3893	4111		34	481	82.5	83	82	398	563		34	446	131	132	130	314	576		34	648	276.5	276	277	372	925		34	650	105	106	104	544	754		34	1349	353.5	375	332	974	1681
	144	4015	108	108	108	3907	4123		35	492	81.5	81	82	411	574		35	455	131.5	132	131	323	586		35	657	276	276	276	381	933		35	658	105.5	106	105	552	763		35	1363	351	372	330	991	1693
	145	4028	104.5	104	105	3924	4133		36	504	79	79	79	425	583		36	464	130.5	132	129	332	593		36	666	275.5	277	274	389	940		36	667	107	107	107	560	774		36	1377	350	371	329	1006	1706
	146	4040	103	102	104	3938	4144		37	515	76	76	76	439	591		37	473	130.5	131	130	342	603		37	675	275.5	277	274	398	949		37	676	109	109	109	567	785		37	1390	349.5	370	329	1020	1719
	147	4053	103	102	104	3951	4157		38	527	75.5	75	76	452	603		38	483	130	131	129	352	612		38	684	273.5	275	272	409	956		38	684	111.5	111	112	573	796		38	1404	350	373	327	1031	1731
	148	4066	103	102	104	3964	4170		39	538	75.5	75	76	463	614		39	492	129	130	128	362	620		39	692	275	276	274	416	966		39	693	115	115	115	578	808		39	1418	350.5	373	328	1045	1746
	149	4078	103	100	106	3978	4184		40	550	76	76	76	474	626		40	501	129	131	127	370	628		40	701	275	277	273	424	974		40	701	117	117	117	584	818		40	1432	349	371	327	1061	1759
	150	4092	99.5	97	102	3995	4194		41	560	76.5	76	77	484	637		41	510	128	130	126	380	636		41	710	274.5	275	274	435	984		41	710	119.5	119	120	591	830		41	1444	349.5	371	328	1073	1772
	151	4105	98.5	97	100	4008	4205		42	570	77.5	76	79	494	649		42	519	127	128	126	391	645		42	719	274	276	272	443	991		42	719	123.5	124	123	595	842		42	1456	344.5	368	321	1088	1777
	152	4118	98	97	99	4021	4217		43	580	79	78	80	502	660		43	529	127	128	126	401	655		43	728	273.5	275	272	453	1000		43	727	127	127	127	600	854		43	1469	342	368	316	1101	1785
	153	4131	99.5	99	100	4032	4231		44	590	81	80	82	510	672		44	538	127	128	126	410	664		44	737	273.5	275	272	462	1009		44	736	130	129	131	607	867		44	1481	339	363	315	1118	1796
	154	4144	100.5	100	101	4044	4245		45	601	82.5	83	82	518	683		45	547	127	128	126	419	673		45	747	273	275	271	472	1018		45	745	133	132	134	613	879		45	1494	334	360	308	1134	1802
	155	4158	96.5	97	96	4061	4254		46	611	83	83	83	528	694		46	556	125	126	124	430	680		46	756	273	275	271	481	1027		46	753	133	131	135	622	888		46	1506	334.5	361	308	1145	1814
	156	4171	96	96	96	4075	4267		47	622	83.5	82	85	540	707		47	565	124	126	122	439	687		47	765	274	276	272	489	1037		47	762	133	132	134	630	896		47	1519	335.5	364	307	1155	1826
	157	4185	96.5	97	96	4088	4281		48	632	85.5	85	86	547	718		48	574	123.5	125	122	449	696		48	774	274	276	272	498	1046		48	770	133	132	134	638	904		48	1531	338	366	310	1165	1841
	158	4198	97.5	98	97	4100	4295		49	643	86.5	86	87	557	730		49	583	122.5	123	122	460	705		49	783	275	278	272	505	1055		49	779	133	133	133	646	912		49	1544	339.5	369	310	1175	1854
	159	4211	99	99	99	4112	4310		50	653	89.5	88	91	565	744		50	593	122.5	124	121	469	714		50	792	275.5	279	272	513	1064		50	787	132.5	132	133	655	920		50	1556	339	368	310	1188	1866
	160	4223	98.5	99	98	4124	4321		51	664	89.5	90	89	574	753		51	602	121	122	120	480	722		51	801	276	279	273	522	1074		51	795	134	133	135	662	930		51	1569	336	364	308	1205	1877
	161	4234	98	98	98	4136	4332		52	674	89.5	89	90	585	764		52	611	120.5	122	119	489	730		52	810	274.5	278	271	532	1081		52	804	134.5	134	135	670	939		52	1582	332.5	362	303	1220	1885
	162	4246	97.5	98	97	4148	4343		53	684	91	90	92	594	776		53	620	120	121	119	499	739		53	819	273.5	277	270	542	1089		53	812	135.5	134	137	678	949		53	1595	329.5	361	298	1234	1893
	163	4257	98.5	99	98	4158	4355		54	695	93.5	93	94	602	789		54	629	119.5	120	119	509	748		54	828	276	278	274	550	1102		54	821	136.5	136	137	685	958		54	1608	326.5	360	293	1248	1901
	164	4269	100	101	99	4168	4368		55	705	96	95	97	610	802		55	639	122	121	123	518	762		55	837	276.5	278	275	559	1112		55	829	137.5	136	139	693	968		55	1621	324.5	358	291	1263	1912
	165	4280	99	100	98	4180	4378		56	716	95	95	95	621	811		56	648	119.5	119	120	529	768		56	846	278	278	278	568	1124		56	838	138.5	137	140	701	978		56	1634	323.5	355	292	1279	1926
	166	4291	99.5	100	99	4191	4390		57	727	97	96	98	631	825		57	657	117.5	117	118	540	775		57	855	277.5	279	276	576	1131		57	846	140.5	139	142	707	988		57	1647	322	354	290	1293	1937
	167	4302	102	103	101	4199	4403		58	737	99.5	98	101	639	838		58	667	117.5	118	117	549	784		58	864	278.5	280	277	584	1141		58	855	143	142	144	713	999		58	1660	318.5	352	285	1308	1945
	168	4313	104.5	105	104	4208	4417		59	748	102.5	101	104	647	852		59	676	117	118	116	558	792		59	873	277	281	273	592	1146		59	863	145.5	145	146	718	1009		59	1673	317.5	351	284	1322	1957
	169	4324	106.5	106	107	4218	4431		60	759	105	104	106	655	865		60	686	117	118	116	568	802		60	882	276.5	281	272	601	1154		60	872	147.5	149	146	723	1018		60	1686	315	350	280	1336	1966
	170	4334	107	106	108	4228	4442		61	769	104.5	103	106	666	875		61	695	115.5	117	114	578	809		61	892	277	281	273	611	1165		61	881	146	147	145	734	1026		61	1699	309	343	275	1356	1974
	171	4345	107.5	107	108	4238	4453		62	779	105.5	104	107	675	886		62	704	113.5	114	113	590	817		62	901	275.5	278	273	623	1174		62	890	145	145	145	745	1035		62	1713	306	340	272	1373	1985
	172	4356	108.5	108	109	4248	4465		63	790	105.5	105	106	685	896		63	713	111	110	112	603	825		63	910	276	278	274	632	1184		63	899	145	145	145	754	1044		63	1726	303	333	273	1393	1999
	173	4367	110	111	109	4256	4476		64	800	107.5	106	109	694	909		64	723	111	111	111	612	834		64	920	277.5	278	277	642	1197		64	908	144	143	145	765	1053		64	1740	301	331	271	1409	2011
	174	4377	111	111	111	4266	4488		65	810	109.5	108	111	702	921		65	732	110.5	111	110	621	842		65	929	277	276	278	653	1207		65	918	144	143	145	775	1063		65	1754	297.5	327	268	1427	2022
	175	4388	110.5	111	110	4277	4498		66	820	108.5	107	110	713	930		66	741	109	109	109	632	850		66	939	277	277	277	662	1216		66	927	145	144	146	783	1073		66	1767	296	324	268	1443	2035
	176	4399	110.5	110	111	4289	4510		67	830	108.5	107	110	723	940		67	750	108	107	109	643	859		67	948	277	276	278	672	1226		67	936	145.5	145	146	791	1082		67	1781	295.5	324	267	1457	2048
	177	4410	112.5	111	114	4299	4524		68	841	110	110	110	731	951		68	760	107.5	107	108	653	868		68	957	279.5	275	284	682	1241		68	945	146	146	146	799	1091		68	1794	292	321	263	1473	2057
	178	4421	114	114	114	4307	4535		69	851	111	111	111	740	962		69	769	108.5	108	109	661	878		69	967	281.5	278	285	689	1252		69	954	147.5	148	147	806	1101		69	1808	289.5	319	260	1489	2068
	179	4432	116.5	116	117	4316	4549		70	861	113	113	113	748	974		70	778	109	109	109	669	887		70	976	281	278	284	698	1260		70	963	150.5	150	151	813	1114		70	1821	289.5	317	262	1504	2083
	180	4443	115.5	115	116	4328	4559		71	871	113	113	113	758	984		71	788	108.5	108	109	680	897		71	986	281.5	279	284	707	1270		71	973	152	153	151	820	1124		71	1835	286	313	259	1522	2094
	181	4453	114.5	112	117	4341	4570		72	881	113	112	114	769	995		72	799	108.5	109	108	690	907		72	995	281	279	283	716	1278		72	982	153.5	155	152	827	1134		72	1849	282.5	309	256	1540	2105
	182	4464	115.5	113	118	4351	4582		73	891	113	111	115	780	1006		73	809	109	110	108	699	917		73	1004	282.5	280	285	724	1289		73	991	157	158	156	833	1147		73	1863	280	306	254	1557	2117
	183	4475	116	115	117	4360	4592		74	901	114	112	116	789	1017		74	819	111.5	112	111	707	930		74	1014	281	280	282	734	1296		74	1000	159.5	161	158	839	1158		74	1877	276.5	305	248	1572	2125
	184	4486	117.5	117	118	4369	4604		75	912	115.5	115	116	797	1028		75	830	114	115	113	715	943		75	1023	282	281	283	742	1306		75	1009	161	163	159	846	1168		75	1891	271.5	299	244	1592	2135
	185	4497	117	116	118	4381	4615		76	922	115	114	116	808	1038		76	839	114	115	113	724	952		76	1033	282.5	283	282	750	1315		76	1018	159.5	161	158	857	1176		76	1905	270.5	297	244	1608	2149
	186	4508	117	115	119	4393	4627		77	932	115	114	116	818	1048		77	849	114.5	115	114	734	963		77	1042	282.5	282	283	760	1325		77	1026	158.5	160	157	866	1183		77	1919	268	292	244	1627	2163
	187	4519	117.5	115	120	4404	4639		78	942	115.5	114	117	828	1059		78	859	115	116	114	743	973		78	1052	282.5	282	283	770	1335		78	1035	157	158	156	877	1191		78	1933	268	293	243	1640	2176
	188	4531	118	117	119	4414	4650		79	952	116	115	117	837	1069		79	869	117	118	116	751	985		79	1061	283.5	283	284	778	1345		79	1043	156.5	157	156	886	1199		79	1946	267.5	290	245	1656	2191
	189	4542	118.5	118	119	4424	4661		80	962	117	116	118	846	1080		80	879	119.5	121	118	758	997		80	1070	284	284	284	786	1354		80	1051	156	156	156	895	1207		80	1960	264.5	289	240	1671	2200
	190	4553	117	116	118	4437	4671		81	972	117	116	118	856	1090		81	889	119	120	118	769	1007		81	1080	285.5	284	287	796	1367		81	1060	156	157	155	903	1215		81	1973	260.5	285	236	1688	2209
	191	4563	117	116	118	4447	4681		82	983	117	118	116	865	1099		82	899	120	121	119	778	1018		82	1089	284	284	284	805	1373		82	1068	156.5	157	156	911	1224		82	1986	256	280	232	1706	2218
	192	4574	117	116	118	4458	4692		83	993	118	118	118	875	1111		83	909	120.5	122	119	787	1028		83	1099	282.5	283	282	816	1381		83	1077	157	158	156	919	1233		83	1999	253	277	229	1722	2228
	193	4585	118.5	118	119	4467	4704		84	1003	117.5	117	118	886	1121		84	919	122	123	121	796	1040		84	1108	283.5	283	284	825	1392		84	1085	157	158	156	927	1241		84	2012	251	276	226	1736	2238
	194	4596	120.5	120	121	4476	4717		85	1013	120	120	120	893	1133		85	929	123	125	121	804	1050		85	1117	283.5	282	285	835	1402		85	1094	157	158	156	936	1250		85	2025	249.5	274	225	1751	2250
	195	4607	118	118	118	4489	4725		86	1024	119	119	119	905	1143		86	939	123.5	125	122	814	1061		86	1127	283.5	282	285	845	1412		86	1102	159	160	158	942	1260		86	2038	248	274	222	1764	2260
	196	4618	117	118	116	4500	4734		87	1034	118.5	118	119	916	1153		87	949	125	125	125	824	1074		87	1136	284	283	285	853	1421		87	1110	161	161	161	949	1271		87	2051	246	273	219	1778	2270
	197	4629	117	117	117	4512	4746		88	1045	119.5	119	120	926	1165		88	959	126	127	125	832	1084		88	1145	284	281	287	864	1432		88	1119	163	164	162	955	1281		88	2064	245.5	271	220	1793	2284
	198	4640	117.5	118	117	4522	4757		89	1055	120.5	120	121	935	1176		89	969	128.5	129	128	840	1097		89	1155	285	283	287	872	1442		89	1127	162.5	164	161	963	1288		89	2077	246.5	272	221	1805	2298
	199	4651	119	118	120	4533	4771		90	1066	122	121	123	945	1189		90	979	129.5	130	129	849	1108		90	1164	286	284	288	880	1452		90	1136	164.5	167	162	969	1298		90	2090	246.5	274	219	1816	2309
	200	4666	117	116	118	4550	4784		91	1076	121	120	122	956	1198		91	990	130.5	132	129	858	1119		91	1174	284.5	282	287	892	1461		91	1144	164.5	166	163	978	1307		91	2104	243	271	215	1833	2319
	201	4681	117.5	116	119	4565	4800		92	1086	121	120	122	966	1208		92	1000	131	133	129	867	1129		92	1184	284.5	283	286	901	1470		92	1153	163	165	161	988	1314		92	2117	239	267	211	1850	2328
	202	4697	119.5	119	120	4578	4817		93	1097	122	122	122	975	1219		93	1010	132.5	134	131	876	1141		93	1193	284	282	286	911	1479		93	1161	161	162	160	999	1321		93	2130	235.5	263	208	1867	2338
	203	4712	122	121	123	4591	4835		94	1107	123	122	124	985	1231		94	1020	134	136	132	884	1152		94	1203	285	284	286	919	1489		94	1170	160.5	162	159	1008	1329		94	2143	232.5	259	206	1884	2349
	204	4727	126.5	126	127	4601	4854		95	1117	124	124	124	993	1241		95	1030	137	138	136	892	1166		95	1213	284.5	285	284	928	1497		95	1178	159.5	160	159	1018	1337		95	2157	229.5	257	202	1900	2359
	205	4743	127	127	127	4616	4870		96	1127	122	121	123	1006	1250		96	1040	138	140	136	900	1176		96	1222	284.5	284	285	938	1507		96	1187	158.5	158	159	1029	1346		96	2170	226.5	252	201	1918	2371
	206	4759	125.5	126	125	4633	4884		97	1137	122.5	121	124	1016	1261		97	1050	138	139	137	911	1187		97	1232	284	283	285	949	1517		97	1195	158	156	160	1039	1355		97	2183	225	249	201	1934	2384
	207	4775	127	127	127	4648	4902		98	1147	123	122	124	1025	1271		98	1060	139.5	141	138	919	1198		98	1242	287	286	288	956	1530		98	1204	157	156	158	1048	1362		98	2197	224	250	198	1947	2395
	208	4791	130.5	130	131	4661	4922		99	1157	123.5	123	124	1034	1281		99	1071	140.5	142	139	929	1210		99	1252	287.5	288	287	964	1539		99	1212	157.5	156	159	1056	1371		99	2210	222.5	250	195	1960	2405
	209	4807	132.5	132	133	4675	4940		100	1167	124	124	124	1043	1291		100	1081	142	144	140	937	1221		100	1261	290	290	290	971	1551		100	1221	158	157	159	1064	1380		100	2223	222	250	194	1973	2417
	210	4822	132.5	132	133	4690	4955		101	1177	122.5	123	122	1054	1299		101	1091	143.5	145	142	946	1233		101	1271	287.5	288	287	983	1558		101	1229	159.5	157	162	1072	1391		101	2242	217.5	244	191	1998	2433
	211	4837	131.5	132	131	4705	4968		102	1187	121.5	121	122	1066	1309		102	1101	142	143	141	958	1242		102	1280	285	284	286	996	1566		102	1238	159.5	158	161	1080	1399		102	2261	214	242	186	2019	2447
	212	4852	132.5	132	133	4720	4985		103	1198	122	123	121	1075	1319		103	1111	143.5	145	142	966	1253		103	1289	283	282	284	1007	1573		103	1246	161	159	163	1087	1409		103	2280	211.5	239	184	2041	2464
	213	4867	134.5	135	134	4732	5001		104	1208	122.5	123	122	1085	1330		104	1121	144.5	145	144	976	1265		104	1299	281.5	282	281	1017	1580		104	1255	163	162	164	1093	1419		104	2299	209.5	239	180	2060	2479
	214	4882	136.5	138	135	4744	5017		105	1219	124.5	126	123	1093	1342		105	1132	146	148	144	984	1276		105	1308	280	280	280	1028	1588		105	1263	165	163	167	1100	1430		105	2317	210.5	238	183	2079	2500
	215	4898	134	135	133	4763	5031		106	1229	123.5	124	123	1105	1352		106	1142	146	146	146	996	1288		106	1317	282	280	284	1037	1601		106	1273	163	162	164	1111	1437		106	2336	213	241	185	2095	2521
	216	4913	133.5	133	134	4780	5047		107	1239	122.5	123	122	1116	1361		107	1152	147	146	148	1006	1300		107	1327	281	280	282	1047	1609		107	1283	161.5	160	163	1123	1446		107	2355	216.5	244	189	2111	2544
	217	4929	134	133	135	4796	5064		108	1250	122	123	121	1127	1371		108	1163	147.5	147	148	1016	1311		108	1336	280	279	281	1057	1617		108	1293	159.5	158	161	1135	1454		108	2374	221.5	248	195	2126	2569
	218	4945	136.5	136	137	4809	5082		109	1260	122	122	122	1138	1382		109	1173	148	147	149	1026	1322		109	1345	280	278	282	1067	1627		109	1303	157.5	156	159	1147	1462		109	2393	229	255	203	2138	2596
	219	4961	138.5	138	139	4823	5100		110	1270	124	122	126	1148	1396		110	1184	150	149	151	1035	1335		110	1355	282	280	284	1075	1639		110	1313	156.5	154	159	1159	1472		110	2412	237	260	214	2152	2626
	220	4976	137.5	137	138	4839	5114		111	1281	123.5	122	125	1159	1406		111	1194	151.5	150	153	1044	1347		111	1364	283	281	285	1083	1649		111	1323	156	154	158	1169	1481		111	2436	237.5	259	216	2177	2652
	221	4991	136.5	137	136	4854	5127		112	1291	121.5	119	124	1172	1415		112	1204	152.5	151	154	1053	1358		112	1373	283.5	282	285	1091	1658		112	1333	155	152	158	1181	1491		112	2460	238	259	217	2201	2677
	222	5006	138	138	138	4868	5144		113	1302	121.5	120	123	1182	1425		113	1214	154	153	155	1061	1369		113	1383	280	280	280	1103	1663		113	1343	156.5	153	160	1190	1503		113	2484	235.5	257	214	2227	2698
	223	5021	139	138	140	4883	5161		114	1312	122.5	122	123	1190	1435		114	1223	155	153	157	1070	1380		114	1392	280.5	279	282	1113	1674		114	1353	156	153	159	1200	1512		114	2508	240	261	219	2247	2727
	224	5037	142	143	141	4894	5178		115	1322	123.5	123	124	1199	1446		115	1233	156	156	156	1077	1389		115	1401	279.5	278	281	1123	1682		115	1363	156	153	159	1210	1522		115	2532	245	265	225	2267	2757
	225	5052	139.5	139	140	4913	5192		116	1332	123	123	123	1209	1455		116	1244	155.5	155	156	1089	1400		116	1411	280	280	280	1131	1691		116	1373	156.5	153	160	1220	1533		116	2557	254	271	237	2286	2794
	226	5068	138	138	138	4930	5206		117	1342	122	122	122	1220	1464		117	1254	153.5	152	155	1102	1409		117	1420	280	279	281	1141	1701		117	1383	158	155	161	1228	1544		117	2581	265	280	250	2301	2831
	227	5083	138	138	138	4945	5221		118	1351	121	121	121	1230	1472		118	1264	153.5	152	155	1112	1419		118	1429	281.5	281	282	1148	1711		118	1393	159	155	163	1238	1556		118	2605	274	287	261	2318	2866
	228	5098	139	139	139	4959	5237		119	1361	122	122	122	1239	1483		119	1274	154.5	153	156	1121	1430		119	1439	282	280	284	1159	1723		119	1403	161	156	166	1247	1569		119	2629	284.5	297	272	2332	2901
	229	5114	142	142	142	4972	5256		120	1371	122	122	122	1249	1493		120	1284	156.5	155	158	1129	1442		120	1448	283.5	281	286	1167	1734		120	1413	162.5	159	166	1254	1579		120	2653	297.5	308	287	2345	2940
	230	5130	139.5	140	139	4990	5269		121	1378	121	119	123	1259	1501		121	1295	156.5	156	157	1139	1452		121	1457	283	279	287	1178	1744		121	1441	151.5	148	155	1293	1596		121	2677	293.5	303	284	2374	2961
	231	5147	138	138	138	5009	5285		122	1386	120.5	120	121	1266	1507		122	1305	156.5	156	157	1149	1462		122	1466	281	277	285	1189	1751		122	1470	143	140	146	1330	1616		122	2701	293	299	287	2402	2988
	232	5163	138.5	139	138	5024	5301		123	1394	121	121	121	1273	1515		123	1315	158	157	159	1158	1474		123	1475	282	279	285	1196	1760		123	1498	136.5	133	140	1365	1638		123	2725	293.5	297	290	2428	3015
	233	5180	138	138	138	5042	5318		124	1402	121.5	121	122	1281	1524		124	1326	158.5	158	159	1168	1485		124	1484	283	280	286	1204	1770		124	1527	129	127	131	1400	1658		124	2749	295	298	292	2451	3041
	234	5196	141.5	141	142	5055	5338		125	1410	122	122	122	1288	1532		125	1336	160	159	161	1177	1497		125	1493	281	279	283	1214	1776		125	1555	122	121	123	1434	1678		125	2773	297	300	294	2473	3067
	235	5212	138	137	139	5075	5351		126	1418	122	123	121	1295	1539		126	1346	160.5	160	161	1186	1507		126	1502	282.5	280	285	1222	1787		126	1584	119.5	119	120	1465	1704		126	2797	304	307	301	2490	3098
	236	5228	135.5	135	136	5093	5364		127	1426	121.5	123	120	1303	1546		127	1356	161.5	160	163	1196	1519		127	1511	282	279	285	1232	1796		127	1612	117	115	119	1497	1731		127	2820	311.5	312	311	2508	3131
	237	5244	135	136	134	5108	5378		128	1433	121	121	121	1312	1554		128	1366	161.5	161	162	1205	1528		128	1520	282	279	285	1241	1805		128	1640	113.5	111	116	1529	1756		128	2844	319.5	320	319	2524	3163
	238	5260	135.5	135	136	5125	5396		129	1441	122	123	121	1318	1562		129	1376	161	160	162	1216	1538		129	1530	282	279	285	1251	1815		129	1669	112.5	112	113	1557	1782		129	2868	328	328	328	2540	3196
	239	5275	138	137	139	5138	5414		130	1449	122	123	121	1326	1570		130	1386	163	163	163	1223	1549		130	1539	282	280	284	1259	1823		130	1697	113	113	113	1584	1810		130	2892	336.5	335	338	2557	3230
	240	5291	134.5	133	136	5158	5427		131	1456	121.5	122	121	1334	1577		131	1396	162	161	163	1235	1559		131	1547	280.5	278	283	1269	1830		131	1726	113.5	114	113	1612	1839		131	2914	331	331	331	2583	3245
	241	5307	132	131	133	5176	5440		132	1464	122	122	122	1342	1586		132	1407	162	162	162	1245	1569		132	1556	280.5	277	284	1279	1840		132	1754	117	117	117	1637	1871		132	2936	328	329	327	2607	3263
	242	5323	132	133	131	5190	5454		133	1472	122	121	123	1351	1595		133	1417	162	162	162	1255	1579		133	1565	280.5	279	282	1286	1847		133	1783	122	122	122	1661	1905		133	2959	327.5	331	324	2628	3283
	243	5339	132	132	132	5207	5471		134	1480	122.5	122	123	1358	1603		134	1427	163.5	163	164	1264	1591		134	1574	279.5	278	281	1296	1855		134	1811	127.5	128	127	1683	1938		134	2981	328.5	331	326	2650	3307
	244	5355	134	134	134	5221	5489		135	1488	123	123	123	1365	1611		135	1437	164	165	163	1272	1600		135	1583	280.5	280	281	1303	1864		135	1840	136.5	138	135	1702	1975		135	3003	331	333	329	2670	3332
	245	5371	131	130	132	5241	5503		136	1496	123	123	123	1373	1619		136	1447	163.5	164	163	1283	1610		136	1592	280.5	279	282	1313	1874		136	1905	142	141	143	1764	2048		136	3025	333.5	335	332	2690	3357
	246	5387	128.5	128	129	5259	5516		137	1504	123	123	123	1381	1627		137	1457	164	165	163	1292	1620		137	1601	279	278	280	1323	1881		137	1971	157	156	158	1815	2129		137	3047	333.5	336	331	2711	3378
	247	5403	127	126	128	5277	5531		138	1512	123.5	124	123	1388	1635		138	1467	164	166	162	1301	1629		138	1610	280.5	281	280	1329	1890		138	2036	179	177	181	1859	2217		138	3069	336	340	332	2729	3401
	248	5419	127.5	127	128	5292	5547		139	1520	123.5	124	123	1396	1643		139	1477	164.5	167	162	1310	1639		139	1618	282.5	282	283	1336	1901		139	2102	205.5	204	207	1898	2309		139	3092	344.5	348	341	2744	3433
	249	5435	129	129	129	5306	5564		140	1528	124	125	123	1403	1651		140	1487	166	168	164	1319	1651		140	1627	281.5	281	282	1346	1909		140	2167	237	232	242	1935	2409		140	3114	353	353	353	2761	3467
	250	5455	125	123	127	5332	5582		141	1537	122.5	124	121	1413	1658		141	1497	164.5	167	162	1330	1659		141	1636	280.5	280	281	1356	1917		141	2233	270.5	263	278	1970	2511		141	3137	348.5	348	349	2789	3486
	251	5476	122.5	122	123	5354	5599		142	1545	122.5	125	120	1420	1665		142	1507	165	167	163	1340	1670		142	1646	279.5	280	279	1366	1925		142	2299	308	298	318	2001	2617		142	3161	342.5	345	340	2816	3501
	252	5496	121	122	120	5374	5616		143	1553	121.5	123	120	1430	1673		143	1517	166	167	165	1350	1682		143	1655	278	279	277	1376	1932		143	2364	343.5	332	355	2032	2719		143	3185	341.5	344	339	2841	3524
	253	5516	123.5	124	123	5392	5639		144	1561	122	123	121	1438	1682		144	1527	167	168	166	1359	1693		144	1664	277	278	276	1386	1940		144	2430	383.5	372	395	2058	2825		144	3208	341	345	337	2863	3545
	254	5536	128	127	129	5409	5665		145	1569	121.5	122	121	1447	1690		145	1537	167.5	168	167	1369	1704		145	1673	276	277	275	1396	1948		145	2495	421.5	408	435	2087	2930		145	3232	339.5	344	335	2888	3567
	255	5560	128	128	128	5432	5688		146	1577	122	123	121	1454	1698		146	1547	167.5	168	167	1379	1714		146	1682	276.5	276	277	1406	1959		146	2561	461.5	446	477	2115	3038		146	3255	342	345	339	2910	3594
	256	5583	125.5	124	127	5459	5710		147	1585	120.5	121	120	1464	1705		147	1557	169	169	169	1388	1726		147	1691	276	276	276	1415	1967		147	2626	502	483	521	2143	3147		147	3279	344.5	349	340	2930	3619
	257	5607	129.5	127	132	5480	5739		148	1593	121	121	121	1472	1714		148	1567	169.5	169	170	1398	1737		148	1701	277.5	276	279	1425	1980		148	2692	541.5	521	562	2171	3254		148	3303	349	352	346	2951	3649
	258	5631	134	131	137	5500	5768		149	1601	121.5	121	122	1480	1723		149	1578	170.5	170	171	1408	1749		149	1710	278.5	276	281	1434	1991		149	2757	580.5	557	604	2200	3361		149	3326	352	354	350	2972	3676
	259	5655	140	138	142	5517	5797		150	1609	123	123	123	1486	1732		150	1588	171	171	171	1417	1759		150	1719	280	279	281	1440	2000		150	2823	620	598	642	2225	3465		150	3350	357	359	355	2991	3705
	260	5679	138	136	140	5543	5819		151	1617	123	125	121	1492	1738		151	1598	169.5	170	169	1428	1767		151	1728	277.5	275	280	1453	2008		151	2869	613.5	596	631	2273	3500		151	3373	351.5	352	351	3021	3724
	261	5703	137	136	138	5567	5841		152	1624	123	124	122	1500	1746		152	1608	169.5	169	170	1439	1778		152	1738	275.5	275	276	1463	2014		152	2915	611.5	591	632	2324	3547		152	3396	347.5	349	346	3047	3742
	262	5727	139	139	139	5588	5866		153	1632	123.5	124	123	1508	1755		153	1618	168.5	168	169	1450	1787		153	1747	274.5	273	276	1474	2023		153	2961	611.5	590	633	2371	3594		153	3419	344.5	347	342	3072	3761
	263	5751	142.5	143	142	5608	5893		154	1640	124	124	124	1516	1764		154	1628	170.5	170	171	1458	1799		154	1757	273.5	273	274	1484	2031		154	3007	607	583	631	2424	3638		154	3442	340	343	337	3099	3779
	264	5775	148.5	149	148	5626	5923		155	1647	124	124	124	1523	1771		155	1638	172	171	173	1467	1811		155	1766	272.5	273	272	1493	2038		155	3053	601.5	578	625	2475	3678		155	3466	340.5	345	336	3121	3802
	265	5798	145	146	144	5652	5942		156	1655	124.5	124	125	1531	1780		156	1648	171.5	170	173	1478	1821		156	1776	272	274	270	1502	2046		156	3099	604	581	627	2518	3726		156	3489	342.5	346	339	3143	3828
	266	5822	143	144	142	5678	5964		157	1663	124	124	124	1539	1787		157	1659	172	172	172	1487	1831		157	1785	274	276	272	1509	2057		157	3145	603.5	587	620	2558	3765		157	3512	342.5	346	339	3166	3851
	267	5845	144	145	143	5700	5988		158	1671	125.5	126	125	1545	1796		158	1669	172	170	174	1499	1843		158	1795	275	278	272	1517	2067		158	3191	608	596	620	2595	3811		158	3535	342	344	340	3191	3875
	268	5868	145.5	148	143	5720	6011		159	1679	126	126	126	1553	1805		159	1679	173	170	176	1509	1855		159	1804	275	278	272	1526	2076		159	3237	609	606	612	2631	3849		159	3558	343.5	347	340	3211	3898
	269	5892	150	152	148	5740	6040		160	1686	127.5	127	128	1559	1814		160	1690	175	173	177	1517	1867		160	1814	276.5	280	273	1534	2087		160	3283	618	621	615	2662	3898		160	3581	347.5	351	344	3230	3925
	270	5917	143.5	144	143	5773	6060		161	1694	126	126	126	1568	1820		161	1699	175	173	177	1526	1876		161	1823	275.5	278	273	1545	2096		161	3329	626	636	616	2693	3945		161	3603	341	345	337	3258	3940
	271	5943	140	140	140	5803	6083		162	1702	125.5	126	125	1576	1827		162	1709	174	173	175	1536	1884		162	1833	273.5	275	272	1558	2105		162	3375	632.5	646	619	2729	3994		162	3626	334	338	330	3288	3956
	272	5968	138.5	137	140	5831	6108		163	1710	125	126	124	1584	1834		163	1719	174.5	172	177	1547	1896		163	1842	272.5	274	271	1568	2113		163	3421	640.5	662	619	2759	4040		163	3648	330.5	335	326	3313	3974
	273	5993	138	135	141	5858	6134		164	1717	124.5	125	124	1592	1841		164	1729	175	173	177	1556	1906		164	1851	270.5	271	270	1580	2121		164	3466	655	678	632	2788	4098		164	3670	328	332	324	3338	3994
	274	6019	142	142	142	5877	6161		165	1725	124.5	124	125	1601	1850		165	1739	175.5	175	176	1564	1915		165	1861	271	273	269	1588	2130		165	3512	672.5	699	646	2813	4158		165	3693	328.5	330	327	3363	4020
	275	6043	135.5	134	137	5909	6180		166	1733	124	124	124	1609	1857		166	1749	175.5	175	176	1574	1925		166	1870	271.5	273	270	1597	2140		166	3571	646	669	623	2902	4194		166	3715	328	328	328	3387	4043
	276	6067	128	126	130	5941	6197		167	1741	124	125	123	1616	1864		167	1759	175.5	174	177	1585	1936		167	1880	271.5	273	270	1607	2150		167	3629	625	651	599	2978	4228		167	3738	325.5	327	324	3411	4062
	277	6091	125	124	126	5967	6217		168	1749	124	125	123	1624	1872		168	1770	175.5	175	176	1595	1946		168	1889	270.5	273	268	1616	2157		168	3687	606.5	631	582	3056	4269		168	3760	325.5	325	326	3435	4086
	278	6114	124	122	126	5992	6240		169	1757	123.5	124	123	1633	1880		169	1780	176	175	177	1605	1957		169	1898	271.5	274	269	1624	2167		169	3745	585.5	601	570	3144	4315		169	3782	327.5	325	330	3457	4112
	279	6138	127	125	129	6013	6267		170	1765	124.5	125	124	1640	1889		170	1790	176	175	177	1615	1967		170	1908	271	275	267	1633	2175		170	3803	568.5	584	553	3219	4356		170	3805	330.5	327	334	3478	4139
	280	6154	126	126	126	6028	6280		171	1773	123.5	124	123	1649	1896		171	1800	175.5	174	177	1626	1977		171	1917	270	273	267	1644	2184		171	3861	550.5	555	546	3306	4407		171	3827	324.5	321	328	3506	4155
	281	6169	126	125	127	6044	6296		172	1781	124	125	123	1656	1904		172	1810	176	175	177	1635	1987		172	1926	270	273	267	1653	2193		172	3920	534.5	535	534	3385	4454		172	3849	317.5	314	321	3535	4170
	282	6184	126	125	127	6059	6311		173	1789	123.5	125	122	1664	1911		173	1819	174.5	172	177	1647	1996		173	1934	269.5	272	267	1662	2201		173	3978	526	525	527	3453	4505		173	3871	312	309	315	3562	4186
	283	6199	128	127	129	6072	6328		174	1797	123	124	122	1673	1919		174	1829	175	173	177	1656	2006		174	1943	270.5	273	268	1670	2211		174	4036	520.5	517	524	3519	4560		174	3893	310	309	311	3584	4204
	284	6214	129.5	129	130	6085	6344		175	1805	123	125	121	1680	1926		175	1839	175.5	174	177	1665	2016		175	1952	269.5	272	267	1680	2219		175	4094	516.5	506	527	3588	4621		175	3915	306	305	307	3610	4222
	285	6228	127.5	127	128	6101	6356		176	1812	122.5	123	122	1689	1934		176	1849	175.5	174	177	1675	2026		176	1961	269.5	271	268	1690	2229		176	4152	513	495	531	3657	4683		176	3937	301	298	304	3639	4241
	286	6243	125	125	125	6118	6368		177	1820	122	123	121	1697	1941		177	1859	176	173	179	1686	2038		177	1970	269.5	271	268	1699	2238		177	4211	515.5	495	536	3716	4747		177	3959	301	297	305	3662	4264
	287	6257	125	124	126	6133	6383		178	1827	122	122	122	1705	1949		178	1869	177	174	180	1695	2049		178	1979	270	270	270	1709	2249		178	4269	522.5	500	545	3769	4814		178	3981	300	300	300	3681	4281
	288	6271	126.5	126	127	6145	6398		179	1835	122	123	121	1712	1956		179	1879	178.5	176	181	1703	2060		179	1988	268	268	268	1720	2256		179	4327	528	500	556	3827	4883		179	4003	299.5	299	300	3704	4303
	289	6285	129	128	130	6157	6415		180	1842	122.5	123	122	1719	1964		180	1889	179.5	177	182	1712	2071		180	1997	268.5	268	269	1729	2266		180	4385	540	513	567	3872	4952		180	4025	300	299	301	3726	4326
	290	6299	127.5	127	128	6172	6427		181	1850	121	122	120	1728	1970		181	1899	179.5	177	182	1722	2081		181	2006	268	268	268	1738	2274		181	4442	512.5	487	538	3955	4980		181	4049	288.5	288	289	3761	4338
	291	6313	126.5	126	127	6187	6440		182	1858	121.5	122	121	1736	1979		182	1909	179.5	177	182	1732	2091		182	2015	266.5	266	267	1749	2282		182	4499	487	468	506	4031	5005		182	4073	280.5	281	280	3792	4353
	292	6327	128	128	128	6199	6455		183	1866	121.5	122	121	1744	1987		183	1920	180	177	183	1743	2103		183	2025	267.5	268	267	1757	2292		183	4556	457	440	474	4116	5030		183	4098	270.5	272	269	3826	4367
	293	6341	129.5	129	130	6212	6471		184	1874	122	122	122	1752	1996		184	1930	179.5	176	183	1754	2113		184	2034	267.5	268	267	1766	2301		184	4612	429.5	415	444	4197	5056		184	4122	261	262	260	3860	4382
	294	6355	131.5	130	133	6225	6488		185	1882	122.5	122	123	1760	2005		185	1940	181.5	178	185	1762	2125		185	2043	267	268	266	1775	2309		185	4669	400.5	389	412	4280	5081		185	4146	253	251	255	3895	4401
	295	6368	130.5	128	133	6240	6501		186	1889	122.5	122	123	1767	2012		186	1950	181	177	185	1773	2135		186	2053	267.5	270	265	1783	2318		186	4726	373	365	381	4361	5107		186	4170	249	247	251	3923	4421
	296	6382	129	128	130	6254	6512		187	1897	122.5	123	122	1774	2019		187	1961	180.5	179	182	1782	2143		187	2062	267	269	265	1793	2327		187	4783	348	341	355	4442	5138		187	4194	242.5	238	247	3956	4441
	297	6395	129	127	131	6268	6526		188	1905	121.5	121	122	1784	2027		188	1971	180.5	180	181	1791	2152		188	2071	266	267	265	1804	2336		188	4840	321.5	315	328	4525	5168		188	4219	238	235	241	3984	4460
	298	6409	130	129	131	6280	6540		189	1912	122	121	123	1791	2035		189	1981	182.5	182	183	1799	2164		189	2081	267.5	270	265	1811	2346		189	4897	298.5	293	304	4604	5201		189	4243	237	232	242	4011	4485
	299	6423	131	131	131	6292	6554		190	1920	123	122	124	1798	2044		190	1991	183.5	183	184	1808	2175		190	2090	270	271	269	1819	2359		190	4953	278	272	284	4681	5237		190	4267	237.5	233	242	4034	4509
	300	6436	129	128	130	6308	6566		191	1928	122.5	121	124	1807	2052		191	2001	182	180	184	1821	2185		191	2099	268.5	270	267	1829	2366		191	5010	263	261	265	4749	5275		191	4289	229	225	233	4064	4522
	301	6450	128	127	129	6323	6579		192	1935	121	119	123	1816	2058		192	2011	182	180	184	1831	2195		192	2108	267.5	269	266	1839	2374		192	5067	252	254	250	4813	5317		192	4311	221.5	218	225	4093	4536
	302	6464	127	126	128	6338	6592		193	1943	122.5	121	124	1822	2067		193	2021	182	180	184	1841	2205		193	2117	266.5	266	267	1851	2384		193	5124	244	246	242	4878	5366		193	4333	212.5	210	215	4123	4548
	303	6478	126.5	125	128	6353	6606		194	1951	122.5	122	123	1829	2074		194	2031	182.5	181	184	1850	2215		194	2126	265.5	265	266	1861	2392		194	5181	238	240	236	4941	5417		194	4354	205	201	209	4153	4563
	304	6491	129	127	131	6364	6622		195	1958	123	122	124	1836	2082		195	2042	183	183	183	1859	2225		195	2136	263.5	264	263	1872	2399		195	5238	235	236	234	5002	5472		195	4376	198	194	202	4182	4578
	305	6505	126.5	125	128	6380	6633		196	1966	122	121	123	1845	2089		196	2052	182	182	182	1870	2234		196	2145	262.5	263	262	1882	2407		196	5272	216.5	215	218	5057	5490		196	4398	193.5	190	197	4208	4595
	306	6519	125	123	127	6396	6646		197	1974	122	121	123	1853	2097		197	2062	182	182	182	1880	2244		197	2154	262	263	261	1891	2415		197	5307	200.5	199	202	5108	5509		197	4420	188	187	189	4233	4609
	307	6533	125.5	125	126	6408	6659		198	1982	122	122	122	1860	2104		198	2072	183	183	183	1889	2255		198	2163	262.5	264	261	1899	2424		198	5342	185	184	186	5158	5528		198	4442	183	182	184	4260	4626
	308	6546	127	127	127	6419	6673		199	1989	122.5	122	123	1867	2112		199	2082	182.5	183	182	1899	2264		199	2172	262.5	264	261	1908	2433		199	5376	170	167	173	5209	5549		199	4464	182	179	185	4285	4649
	309	6560	127.5	128	127	6432	6687		200	1997	122.5	122	123	1875	2120		200	2092	183	183	183	1909	2275		200	2181	263	264	262	1917	2443		200	5411	159.5	157	162	5254	5573		200	4486	183.5	180	187	4306	4673
	310	6574	126	126	126	6448	6700		201	2005	121	121	121	1884	2126		201	2102	182.5	182	183	1920	2285		201	2190	262	262	262	1928	2452		201	5445	148.5	144	153	5301	5598		201	4498	180.5	176	185	4322	4683
	311	6588	124	124	124	6464	6712		202	2013	120.5	120	121	1893	2134		202	2112	182	182	182	1930	2294		202	2200	261	261	261	1939	2461		202	5480	141	137	145	5343	5625		202	4511	177.5	172	183	4339	4694
	312	6602	123.5	123	124	6479	6726		203	2021	120	120	120	1901	2141		203	2122	181	181	181	1941	2303		203	2209	259.5	259	260	1950	2469		203	5515	136.5	134	139	5381	5654		203	4524	177	173	181	4351	4705
	313	6615	123.5	123	124	6492	6739		204	2029	120.5	121	120	1908	2149		204	2132	182	181	183	1951	2315		204	2218	259	258	260	1960	2478		204	5549	139	136	142	5413	5691		204	4537	175.5	172	179	4365	4716
	314	6629	124	124	124	6505	6753		205	2037	121	121	121	1916	2158		205	2142	181.5	180	183	1962	2325		205	2227	258	257	259	1970	2486		205	5584	145.5	141	150	5443	5734		205	4550	175	172	178	4378	4728
	315	6644	120.5	121	120	6523	6764		206	2045	119.5	120	119	1925	2164		206	2152	182	181	183	1971	2335		206	2236	256.5	255	258	1981	2494		206	5619	154	150	158	5469	5777		206	4562	176.5	173	180	4389	4742
	316	6658	119	118	120	6540	6778		207	2053	119	119	119	1934	2172		207	2161	181	178	184	1983	2345		207	2245	255.5	255	256	1990	2501		207	5653	163	158	168	5495	5821		207	4575	178	174	182	4401	4757
	317	6672	118.5	117	120	6555	6792		208	2060	118.5	118	119	1942	2179		208	2171	181	179	183	1992	2354		208	2255	255.5	259	252	1996	2507		208	5688	178.5	174	183	5514	5871		208	4588	179	176	182	4412	4770
	318	6686	119	119	119	6567	6805		209	2068	119	118	120	1950	2188		209	2181	180.5	178	183	2003	2364		209	2264	255.5	259	252	2005	2516		209	5723	191.5	189	194	5534	5917		209	4601	181.5	178	185	4423	4786
	319	6700	120	121	119	6579	6819		210	2076	119	118	120	1958	2196		210	2190	182	179	185	2011	2375		210	2273	255	259	251	2014	2524		210	5757	205.5	204	207	5553	5964		210	4613	184	180	188	4433	4801
	320	6710	118.5	119	118	6591	6828		211	2084	119	118	120	1966	2204		211	2200	182.5	181	184	2019	2384		211	2282	253	257	249	2025	2531		211	5784	201.5	202	201	5582	5985		211	4625	183.5	181	186	4444	4811
	321	6719	116	115	117	6604	6836		212	2092	118	117	119	1975	2211		212	2210	182	179	185	2031	2395		212	2291	252	256	248	2035	2539		212	5811	199	199	199	5612	6010		212	4636	182.5	181	184	4455	4820
	322	6729	115.5	115	116	6614	6845		213	2100	117.5	117	118	1983	2218		213	2220	181.5	181	182	2039	2402		213	2301	252.5	256	249	2045	2550		213	5837	196	194	198	5643	6035		213	4647	180.5	178	183	4469	4830
	323	6738	115.5	115	116	6623	6854		214	2108	117.5	118	117	1990	2225		214	2230	183.5	183	184	2047	2414		214	2310	250.5	253	248	2057	2558		214	5864	193.5	193	194	5671	6058		214	4659	180	178	182	4481	4841
	324	6748	116	115	117	6633	6865		215	2116	117	117	117	1999	2233		215	2240	185.5	186	185	2054	2425		215	2319	250	252	248	2067	2567		215	5891	193.5	194	193	5697	6084		215	4670	179.5	178	181	4492	4851
	325	6758	115	115	115	6643	6873		216	2123	116	115	117	2008	2240		216	2250	185.5	185	186	2065	2436		216	2328	249.5	249	250	2079	2578		216	5917	195	193	197	5724	6114		216	4681	179	177	181	4504	4862
	326	6767	113.5	112	115	6655	6882		217	2131	116	116	116	2015	2247		217	2260	185.5	186	185	2074	2445		217	2338	249	250	248	2088	2586		217	5944	199	198	200	5746	6144		217	4692	178.5	176	181	4516	4873
	327	6777	113.5	113	114	6664	6891		218	2139	116	116	116	2023	2255		218	2270	184.5	186	183	2084	2453		218	2347	248.5	249	248	2098	2595		218	5971	203	204	202	5767	6173		218	4704	179.5	178	181	4526	4885
	328	6786	113	112	114	6674	6900		219	2146	115.5	114	117	2032	2263		219	2281	183	185	181	2096	2462		219	2356	251	253	249	2103	2605		219	5998	209.5	211	208	5787	6206		219	4715	180	178	182	4537	4897
	329	6796	112.5	111	114	6685	6910		220	2154	116	115	117	2039	2271		220	2291	183.5	184	183	2107	2474		220	2365	250.5	252	249	2113	2614		220	6024	219.5	221	218	5803	6242		220	4726	181.5	179	184	4547	4910
	330	6806	112	111	113	6695	6919		221	2160	116	115	117	2045	2277		221	2301	182.5	184	181	2117	2482		221	2375	248.5	250	247	2125	2622		221	6051	228.5	231	226	5820	6277		221	4738	181.5	178	185	4560	4923
	331	6815	110	108	112	6707	6927		222	2167	116	115	117	2052	2284		222	2311	182.5	182	183	2129	2494		222	2385	247.5	251	244	2134	2629		222	6078	239	242	236	5836	6314		222	4750	180	176	184	4574	4934
	332	6825	110.5	108	113	6717	6938		223	2173	115.5	114	117	2059	2290		223	2321	183.5	185	182	2136	2503		223	2394	246	248	244	2146	2638		223	6104	248	252	244	5852	6348		223	4762	179	175	183	4587	4945
	333	6834	112	110	114	6724	6948		224	2180	116.5	115	118	2065	2298		224	2331	184.5	185	184	2146	2515		224	2404	245.5	247	244	2157	2648		224	6131	259.5	264	255	5867	6386		224	4774	180	178	182	4596	4956
	334	6844	113	112	114	6732	6958		225	2186	117.5	116	119	2070	2305		225	2342	184.5	185	184	2157	2526		225	2414	244	246	242	2168	2656		225	6158	271	276	266	5882	6424		225	4786	180	178	182	4608	4968
	335	6854	110.5	107	114	6747	6968		226	2192	116	114	118	2078	2310		226	2352	183.5	184	183	2168	2535		226	2423	245	245	245	2178	2668		226	6182	260	264	256	5918	6438		226	4798	183	180	186	4618	4984
	336	6863	108.5	105	112	6758	6975		227	2199	115.5	114	117	2085	2316		227	2362	182.5	184	181	2178	2543		227	2433	243.5	244	243	2189	2676		227	6206	250	252	248	5954	6454		227	4810	185.5	184	187	4626	4997
	337	6873	108	106	110	6767	6983		228	2205	116	114	118	2091	2323		228	2372	184	185	183	2187	2555		228	2443	244.5	244	245	2199	2688		228	6231	240.5	244	237	5987	6468		228	4821	187.5	184	191	4637	5012
	338	6883	107.5	106	109	6777	6992		229	2212	116.5	116	117	2096	2329		229	2382	182.5	184	181	2198	2563		229	2452	245	245	245	2207	2697		229	6255	230.5	233	228	6022	6483		229	4833	189.5	187	192	4646	5025
	339	6893	108	107	109	6786	7002		230	2218	117	116	118	2102	2336		230	2391	182.5	182	183	2209	2574		230	2462	246.5	247	246	2215	2708		230	6280	223	227	219	6053	6499		230	4845	191	190	192	4655	5037
	340	6902	106.5	105	108	6797	7010		231	2224	115.5	114	117	2110	2341		231	2402	182.5	183	182	2219	2584		231	2472	245	246	244	2226	2716		231	6304	216.5	219	214	6085	6518		231	4857	188.5	187	190	4670	5047
	341	6912	104.5	104	105	6808	7017		232	2231	115.5	114	117	2117	2348		232	2412	184	185	183	2227	2595		232	2481	243.5	244	243	2237	2724		232	6328	208.5	210	207	6118	6535		232	4869	186.5	184	189	4685	5058
	342	6922	103.5	103	104	6819	7026		233	2237	115.5	113	118	2124	2355		233	2422	185.5	186	185	2236	2607		233	2491	243.5	244	243	2247	2734		233	6353	202.5	203	202	6150	6555		233	4881	185.5	183	188	4698	5069
	343	6931	104.5	103	106	6828	7037		234	2243	115.5	113	118	2130	2361		234	2432	186.5	187	186	2245	2618		234	2501	242.5	242	243	2259	2744		234	6377	197.5	198	197	6179	6574		234	4892	184.5	182	187	4710	5079
	344	6941	104.5	103	106	6838	7047		235	2250	114.5	113	116	2137	2366		235	2442	187.5	188	187	2254	2629		235	2510	242.5	241	244	2269	2754		235	6401	193	192	194	6209	6595		235	4904	183.5	181	186	4723	5090
	345	6951	102.5	102	103	6849	7054		236	2256	115	114	116	2142	2372		236	2452	187	187	187	2265	2639		236	2520	242.5	242	243	2278	2763		236	6426	192	191	193	6235	6619		236	4916	181.5	178	185	4738	5101
	346	6961	101	100	102	6861	7063		237	2263	115	114	116	2149	2379		237	2463	187.5	189	186	2274	2649		237	2530	242	241	243	2289	2773		237	6450	194.5	193	196	6257	6646		237	4928	183	180	186	4748	5114
	347	6970	100.5	99	102	6871	7072		238	2270	114.5	115	114	2155	2384		238	2473	186	187	185	2286	2658		238	2540	241.5	241	242	2299	2782		238	6474	195.5	193	198	6281	6672		238	4940	184.5	181	188	4759	5128
	348	6980	100.5	100	101	6880	7081		239	2276	114	114	114	2162	2390		239	2483	186.5	186	187	2297	2670		239	2549	243	242	244	2307	2793		239	6499	201.5	200	203	6299	6702		239	4951	185.5	182	189	4769	5140
	349	6990	101.5	102	101	6888	7091		240	2283	114.5	114	115	2169	2398		240	2494	186.5	187	186	2307	2680		240	2559	243.5	243	244	2316	2803		240	6523	206.5	205	208	6318	6731		240	4963	188	185	191	4778	5154
	350	6999	99	98	100	6901	7099		241	2289	114	113	115	2176	2404		241	2504	184.5	184	185	2320	2689		241	2568	242.5	242	243	2326	2811		241	6542	198	197	199	6345	6741		241	4975	185	182	188	4793	5163
	351	7009	98.5	98	99	6911	7108		242	2296	113.5	114	113	2182	2409		242	2514	185	185	185	2329	2699		242	2577	240	239	241	2338	2818		242	6561	189.5	188	191	6373	6752		242	4986	184	183	185	4803	5171
	352	7019	97	97	97	6922	7116		243	2302	114	113	115	2189	2417		243	2524	185	185	185	2339	2709		243	2586	239.5	238	241	2348	2827		243	6579	181.5	180	183	6399	6762		243	4997	184	182	186	4815	5183
	353	7028	97	96	98	6932	7126		244	2309	114.5	114	115	2195	2424		244	2535	184.5	186	183	2349	2718		244	2595	239	237	241	2358	2836		244	6598	174.5	173	176	6425	6774		244	5009	183.5	181	186	4828	5195
	354	7038	98	98	98	6940	7136		245	2315	114	113	115	2202	2430		245	2545	184	183	185	2362	2730		245	2604	239	237	241	2367	2845		245	6617	168	165	171	6452	6788		245	5020	185	184	186	4836	5206
	355	7048	97	96	98	6952	7146		246	2322	115	114	116	2208	2438		246	2555	185	184	186	2371	2741		246	2613	238.5	236	241	2377	2854		246	6636	164	162	166	6474	6802		246	5032	185	185	185	4847	5217
	356	7058	96	95	97	6963	7155		247	2328	115	114	116	2214	2444		247	2565	184	183	185	2382	2750		247	2622	237.5	236	239	2386	2861		247	6654	159.5	157	162	6497	6816		247	5043	185.5	185	186	4858	5229
	357	7068	94.5	94	95	6974	7163		248	2335	114.5	115	114	2220	2449		248	2575	182	180	184	2395	2759		248	2631	238	238	238	2393	2869		248	6673	158.5	157	160	6516	6833		248	5054	185.5	184	187	4870	5241
	358	7077	94	93	95	6984	7172		249	2341	115	114	116	2227	2457		249	2585	180	178	182	2407	2767		249	2640	238.5	238	239	2402	2879		249	6692	157	156	158	6536	6850		249	5066	184.5	183	186	4883	5252
	359	7087	94	93	95	6994	7182		250	2348	115	114	116	2234	2464		250	2595	180	178	182	2417	2777		250	2649	238.5	238	239	2411	2888		250	6710	157	156	158	6554	6868		250	5077	184.5	183	186	4894	5263
	360	7097	91	90	92	7007	7189		251	2354	115	114	116	2240	2470		251	2606	180.5	180	181	2426	2787		251	2659	236.5	237	236	2422	2895		251	6729	158.5	156	161	6573	6890		251	5088	182.5	181	184	4907	5272
	361	7107	88.5	88	89	7019	7196		252	2361	114.5	114	115	2247	2476		252	2616	181.5	182	181	2434	2797		252	2669	234.5	234	235	2435	2904		252	6748	160.5	159	162	6589	6910		252	5099	180	179	181	4920	5280
	362	7116	87	86	88	7030	7204		253	2368	113.5	114	113	2254	2481		253	2626	182	182	182	2444	2808		253	2679	233	233	233	2446	2912		253	6767	165.5	164	167	6603	6934		253	5110	178	177	179	4933	5289
	363	7126	86.5	87	86	7039	7212		254	2374	114	114	114	2260	2488		254	2636	182	181	183	2455	2819		254	2688	230	229	231	2459	2919		254	6785	169.5	166	173	6619	6958		254	5121	178	177	179	4944	5300
	364	7136	86	87	85	7049	7221		255	2381	114.5	115	114	2266	2495		255	2646	183	182	184	2464	2830		255	2698	230.5	231	230	2467	2928		255	6804	173.5	171	176	6633	6980		255	5132	177	175	179	4957	5311
	365	7145	84	84	84	7061	7229		256	2387	113.5	113	114	2274	2501		256	2656	182	181	183	2475	2839		256	2708	229.5	231	228	2477	2936		256	6814	171.5	168	175	6646	6989		256	5143	177.5	175	180	4968	5323
	366	7155	82.5	83	82	7072	7237		257	2394	112.5	112	113	2282	2507		257	2666	181	180	182	2486	2848		257	2718	229	230	228	2488	2946		257	6825	170	168	172	6657	6997		257	5155	179	178	180	4977	5335
	367	7165	81.5	82	81	7083	7246		258	2400	111.5	111	112	2289	2512		258	2676	181.5	181	182	2495	2858		258	2727	229.5	229	230	2498	2957		258	6835	169.5	168	171	6667	7006		258	5166	178	177	179	4989	5345
	368	7175	81	82	80	7093	7255		259	2407	112	111	113	2296	2520		259	2686	181.5	181	182	2505	2868		259	2737	229	228	230	2509	2967		259	6846	169.5	169	170	6677	7016		259	5177	180	178	182	4999	5359
	369	7185	81	82	80	7103	7265		260	2414	112	113	111	2301	2525		260	2697	182.5	182	183	2515	2880		260	2747	229	229	229	2518	2976		260	6856	170.5	169	172	6687	7028		260	5188	181.5	179	184	5009	5372
	370	7193	80.5	81	80	7112	7273		261	2420	111	111	111	2309	2531		261	2706	181.5	182	181	2524	2887		261	2756	226.5	226	227	2530	2983		261	6866	171.5	170	173	6696	7039		261	5199	177.5	175	180	5024	5379
	371	7201	79	80	78	7121	7279		262	2427	111	111	111	2316	2538		262	2716	180	180	180	2536	2896		262	2765	224	224	224	2541	2989		262	6877	173	172	174	6705	7051		262	5211	174.5	173	176	5038	5387
	372	7209	79.5	80	79	7129	7288		263	2433	111	111	111	2322	2544		263	2726	180.5	181	180	2545	2906		263	2775	223.5	224	223	2551	2998		263	6887	174	172	176	6715	7063		263	5222	171.5	170	173	5052	5395
	373	7217	79.5	80	79	7137	7296		264	2439	111.5	111	112	2328	2551		264	2736	181	182	180	2554	2916		264	2784	222.5	223	222	2561	3006		264	6898	174.5	172	177	6726	7075		264	5234	170	169	171	5065	5405
	374	7225	81	81	81	7144	7306		265	2446	111.5	111	112	2335	2558		265	2746	181.5	183	180	2563	2926		265	2793	220	220	220	2573	3013		265	6908	175	172	178	6736	7086		265	5245	169	168	170	5077	5415
	375	7233	79.5	79	80	7154	7313		266	2453	110.5	111	110	2342	2563		266	2756	182	183	181	2573	2937		266	2802	218.5	218	219	2584	3021		266	6918	176	173	179	6745	7097		266	5257	168.5	167	170	5090	5427
	376	7241	79	78	80	7163	7321		267	2460	110	110	110	2350	2570		267	2766	182	183	181	2583	2947		267	2811	217	216	218	2595	3029		267	6929	179	178	180	6751	7109		267	5268	168	166	170	5102	5438
	377	7249	78	77	79	7172	7328		268	2466	109.5	110	109	2356	2575		268	2776	179	180	178	2596	2954		268	2821	216.5	217	216	2604	3037		268	6939	181.5	179	184	6760	7123		268	5280	169	169	169	5111	5449
	378	7258	79.5	80	79	7178	7337		269	2473	108.5	109	108	2364	2581		269	2786	180	180	180	2606	2966		269	2830	218	218	218	2612	3048		269	6949	184.5	182	187	6767	7136		269	5291	170	170	170	5121	5461
	379	7266	80.5	80	81	7186	7347		270	2480	108.5	110	107	2370	2587		270	2796	180	180	180	2616	2976		270	2839	218.5	219	218	2620	3057		270	6960	187	186	188	6774	7148		270	5303	170	171	169	5132	5472
	380	7274	79	78	80	7196	7354		271	2487	107	109	105	2378	2592		271	2806	179.5	180	179	2626	2985		271	2849	217	219	215	2630	3064		271	6971	185	184	186	6787	7157		271	5314	167	169	165	5145	5479
	381	7283	78	77	79	7206	7362		272	2493	108	108	108	2385	2601		272	2816	178	178	178	2638	2994		272	2858	215	215	215	2643	3073		272	6981	183	181	185	6800	7166		272	5326	163.5	165	162	5161	5488
	382	7291	78	77	79	7214	7370		273	2500	107.5	108	107	2392	2607		273	2827	178	177	179	2650	3006		273	2867	214	215	213	2652	3080		273	6992	180	177	183	6815	7175		273	5338	160	162	158	5176	5496
	383	7300	78	77	79	7223	7379		274	2506	107.5	108	107	2398	2613		274	2837	177.5	177	178	2660	3015		274	2877	212.5	214	211	2663	3088		274	7003	180.5	178	183	6825	7186		274	5350	157.5	159	156	5191	5506
	384	7309	78.5	78	79	7231	7388		275	2513	107	108	106	2405	2619		275	2847	177	176	178	2671	3025		275	2886	210.5	211	210	2675	3096		275	7013	182	179	185	6834	7198		275	5362	155	156	154	5206	5516
	385	7322	78	77	79	7245	7401		276	2520	106.5	108	105	2412	2625		276	2858	176	175	177	2683	3035		276	2896	208.5	209	208	2687	3104		276	7024	181.5	178	185	6846	7209		276	5373	154	153	155	5220	5528
	386	7335	76.5	76	77	7259	7412		277	2526	106	106	106	2420	2632		277	2868	174	172	176	2696	3044		277	2905	208	208	208	2697	3113		277	7035	184.5	182	187	6853	7222		277	5385	154.5	155	154	5230	5539
	387	7348	78	77	79	7271	7427		278	2533	106	106	106	2427	2639		278	2879	173	172	174	2707	3053		278	2915	208.5	210	207	2705	3122		278	7046	186	185	187	6861	7233		278	5397	156	156	156	5241	5553
	388	7362	80.5	80	81	7282	7443		279	2540	105.5	106	105	2434	2645		279	2889	171.5	171	172	2718	3061		279	2924	208.5	209	208	2715	3132		279	7056	187.5	185	190	6871	7246		279	5409	156.5	157	156	5252	5565
	389	7375	84	82	86	7293	7461		280	2546	107	107	107	2439	2653		280	2899	174	173	175	2726	3074		280	2934	209	210	208	2724	3142		280	7067	189.5	187	192	6880	7259		280	5420	160	159	161	5261	5581
	390	7389	81.5	80	83	7309	7472		281	2553	105.5	106	105	2447	2658		281	2910	173.5	173	174	2737	3084		281	2943	205.5	205	206	2738	3149		281	7078	190.5	190	191	6888	7269		281	5431	157	157	157	5274	5588
	391	7403	80	79	81	7324	7484		282	2559	104	104	104	2455	2663		282	2920	173.5	173	174	2747	3094		282	2952	203	203	203	2749	3155		282	7089	191.5	191	192	6898	7281		282	5442	154	153	155	5289	5597
	392	7418	81.5	82	81	7336	7499		283	2566	105	105	105	2461	2671		283	2930	173	172	174	2758	3104		283	2961	202.5	202	203	2759	3164		283	7099	195	194	196	6905	7295		283	5453	150	149	151	5304	5604
	393	7432	84	85	83	7347	7515		284	2573	105.5	107	104	2466	2677		284	2940	174.5	174	175	2766	3115		284	2970	201	202	200	2768	3170		284	7110	197.5	196	199	6914	7309		284	5464	147.5	146	149	5318	5613
	394	7446	88	89	87	7357	7533		285	2579	106	107	105	2472	2684		285	2950	177	175	179	2775	3129		285	2979	201.5	203	200	2776	3179		285	7121	200	199	201	6922	7322		285	5475	145.5	144	147	5331	5622
	395	7461	85.5	86	85	7375	7546		286	2586	104	105	103	2481	2689		286	2960	176	174	178	2786	3138		286	2988	201	203	199	2785	3187		286	7131	197.5	195	200	6936	7331		286	5486	142.5	141	144	5345	5630
	396	7475	84	83	85	7392	7560		287	2593	104	105	103	2488	2696		287	2970	174.5	173	176	2797	3146		287	2997	200.5	203	198	2794	3195		287	7142	196.5	196	197	6946	7339		287	5497	142.5	140	145	5357	5642
	397	7490	84	84	84	7406	7574		288	2599	103	103	103	2496	2702		288	2980	173	172	174	2808	3154		288	3006	199	202	196	2804	3202		288	7152	194	194	194	6958	7346		288	5508	142	140	144	5368	5652
	398	7504	85.5	85	86	7419	7590		289	2606	102.5	103	102	2503	2708		289	2990	172	173	171	2817	3161		289	3014	198	200	196	2814	3210		289	7163	193	194	192	6969	7355		289	5519	142	140	144	5379	5663
	399	7519	88	88	88	7431	7607		290	2613	103	104	102	2509	2715		290	3000	172	172	172	2828	3172		290	3023	197.5	200	195	2823	3218		290	7173	193	194	192	6979	7365		290	5529	141	138	144	5391	5673
	400	7533	84.5	84	85	7449	7618		291	2620	102.5	104	101	2516	2721		291	3010	169.5	169	170	2841	3180		291	3033	196.5	200	193	2833	3226		291	7184	192	193	191	6991	7375		291	5541	138.5	137	140	5404	5681
	401	7547	83	83	83	7464	7630		292	2626	102	103	101	2523	2727		292	3020	169.5	169	170	2851	3190		292	3042	194	196	192	2846	3234		292	7194	191.5	192	191	7002	7385		292	5552	136	134	138	5418	5690
	402	7562	82.5	83	82	7479	7644		293	2633	102	103	101	2530	2734		293	3031	169	168	170	2863	3201		293	3052	192.5	195	190	2857	3242		293	7205	192.5	194	191	7011	7396		293	5563	133.5	132	135	5431	5698
	403	7576	83.5	84	83	7492	7659		294	2640	101.5	103	100	2537	2740		294	3041	171	169	173	2872	3214		294	3061	191.5	194	189	2867	3250		294	7215	192	194	190	7021	7405		294	5575	130	130	130	5445	5705
	404	7591	85.5	87	84	7504	7675		295	2647	101.5	103	100	2544	2747		295	3051	170	167	173	2884	3224		295	3071	190	193	187	2878	3258		295	7226	194.5	196	193	7030	7419		295	5586	127.5	127	128	5459	5714
	405	7602	83	84	82	7518	7684		296	2654	101	102	100	2552	2754		296	3061	170	166	174	2895	3235		296	3080	189.5	192	187	2888	3267		296	7236	195.5	196	195	7040	7431		296	5597	124.5	123	126	5474	5723
	406	7614	82.5	84	81	7530	7695		297	2660	101	102	100	2558	2760		297	3071	169.5	166	173	2905	3244		297	3090	189	192	186	2898	3276		297	7247	197	198	196	7049	7443		297	5609	123	122	124	5487	5733
	407	7625	83	83	83	7542	7708		298	2667	101	102	100	2565	2767		298	3081	169	167	171	2914	3252		298	3099	188	191	185	2908	3284		298	7257	200.5	201	200	7056	7457		298	5620	123	122	124	5498	5744
	408	7637	83.5	84	83	7553	7720		299	2674	100.5	102	99	2572	2773		299	3091	169.5	168	171	2923	3262		299	3108	188.5	190	187	2918	3295		299	7268	203.5	205	202	7063	7470		299	5631	121.5	120	123	5511	5754
	409	7648	85.5	85	86	7563	7734		300	2681	100.5	102	99	2579	2780		300	3101	170.5	170	171	2931	3272		300	3118	189	191	187	2927	3305		300	7279	207	208	206	7071	7485		300	5643	121.5	120	123	5523	5766
	410	7658	84.5	84	85	7574	7743		301	2687	99.5	101	98	2586	2785		301	3111	169	167	171	2944	3282		301	3127	187.5	190	185	2937	3312		301	7290	204	205	203	7085	7493		301	5652	120.5	120	121	5532	5773
	411	7669	82.5	83	82	7586	7751		302	2694	99.5	102	97	2592	2791		302	3122	168	166	170	2956	3292		302	3137	185.5	189	182	2948	3319		302	7301	201	201	201	7100	7502		302	5660	118.5	117	120	5543	5780
	412	7679	82	83	81	7596	7760		303	2700	99	100	98	2600	2798		303	3132	167.5	166	169	2966	3301		303	3146	182.5	184	181	2962	3327		303	7312	199	200	198	7112	7510		303	5669	118.5	117	120	5552	5789
	413	7689	82.5	83	82	7606	7771		304	2707	97.5	99	96	2608	2803		304	3142	168	166	170	2976	3312		304	3156	181.5	183	180	2973	3336		304	7323	197	198	196	7125	7519		304	5678	117.5	116	119	5562	5797
	414	7699	83.5	83	84	7616	7783		305	2713	98.5	99	98	2614	2811		305	3152	167.5	164	171	2988	3323		305	3165	179.5	180	179	2985	3344		305	7334	194.5	195	194	7139	7528		305	5687	117.5	117	118	5570	5805
	415	7712	81.5	82	81	7630	7793		306	2721	97.5	99	96	2622	2817		306	3163	166.5	163	170	3000	3333		306	3174	177.5	176	179	2998	3353		306	7345	193.5	195	192	7150	7537		306	5696	118.5	118	119	5578	5815
	416	7724	80.5	81	80	7643	7804		307	2728	98	100	96	2628	2824		307	3173	165	162	168	3011	3341		307	3184	176.5	175	178	3009	3362		307	7356	193	194	192	7162	7548		307	5705	118.5	118	119	5587	5824
	417	7737	79.5	80	79	7657	7816		308	2735	98.5	100	97	2635	2832		308	3183	164	161	167	3022	3350		308	3193	176.5	176	177	3017	3370		308	7367	193.5	194	193	7173	7560		308	5713	119.5	118	121	5595	5834
	418	7749	80	79	81	7670	7830		309	2742	99	100	98	2642	2840		309	3194	163.5	160	167	3034	3361		309	3202	177	178	176	3024	3378		309	7378	193	194	192	7184	7570		309	5722	121	120	122	5602	5844
	419	7762	82	82	82	7680	7844		310	2749	100.5	102	99	2647	2848		310	3204	164	161	167	3043	3371		310	3212	177	180	174	3032	3386		310	7389	194.5	195	194	7194	7583		310	5731	122.5	121	124	5610	5855
	420	7778	78.5	78	79	7700	7857		311	2757	100.5	102	99	2655	2856		311	3214	163	161	165	3053	3379		311	3221	174.5	176	173	3045	3394		311	7400	195	195	195	7205	7595		311	5739	121.5	120	123	5619	5862
	421	7794	78	78	78	7716	7872		312	2764	100.5	102	99	2662	2863		312	3224	163	160	166	3064	3390		312	3231	171.5	173	170	3058	3401		312	7411	196.5	197	196	7214	7607		312	5748	120.5	120	121	5628	5869
	422	7810	77.5	78	77	7732	7887		313	2771	101	102	100	2669	2871		313	3234	163	160	166	3074	3400		313	3240	170	171	169	3069	3409		313	7422	198	199	197	7223	7619		313	5756	120	120	120	5636	5876
	423	7825	80	79	81	7746	7906		314	2778	101	101	101	2677	2879		314	3244	162.5	161	164	3083	3408		314	3249	169.5	171	168	3078	3417		314	7433	199.5	200	199	7233	7632		314	5764	120	120	120	5644	5884
	424	7841	83.5	82	85	7759	7926		315	2785	102.5	103	102	2682	2887		315	3254	164	161	167	3093	3421		315	3259	167.5	171	164	3088	3423		315	7444	202	201	203	7243	7647		315	5773	120.5	122	119	5651	5892
	425	7856	79.5	79	80	7777	7936		316	2793	102.5	104	101	2689	2894		316	3264	163	160	166	3104	3430		316	3268	164.5	168	161	3100	3429		316	7455	199.5	198	201	7257	7656		316	5781	120.5	122	119	5659	5900
	426	7871	76	75	77	7796	7948		317	2800	102.5	104	101	2696	2901		317	3274	161.5	158	165	3116	3439		317	3277	163	166	160	3111	3437		317	7467	197	197	197	7270	7664		317	5789	121.5	123	120	5666	5909
	427	7887	76	76	76	7811	7963		318	2807	102.5	102	103	2705	2910		318	3285	162	159	165	3126	3450		318	3287	162.5	165	160	3122	3447		318	7478	195	195	195	7283	7673		318	5797	123	124	122	5673	5919
	428	7902	76.5	76	77	7826	7979		319	2815	104.5	105	104	2710	2919		319	3295	161.5	159	164	3136	3459		319	3296	161	162	160	3134	3456		319	7489	192	192	192	7297	7681		319	5806	124.5	126	123	5680	5929
	429	7917	79	79	79	7838	7996		320	2822	106	106	106	2716	2928		320	3305	162.5	159	166	3146	3471		320	3306	161	163	159	3143	3465		320	7500	190	190	190	7310	7690		320	5814	126.5	128	125	5686	5939
	430	7928	77	77	77	7851	8005		321	2829	105	105	105	2724	2934		321	3315	160.5	157	164	3158	3479		321	3315	158.5	160	157	3155	3472		321	7511	187.5	188	187	7323	7698		321	5823	126	127	125	5696	5948
	431	7940	76.5	77	76	7863	8016		322	2836	105.5	106	105	2730	2941		322	3326	160.5	159	162	3167	3488		322	3325	155	157	153	3168	3478		322	7522	185	186	184	7336	7706		322	5831	125.5	125	126	5706	5957
	432	7951	75.5	76	75	7875	8026		323	2843	106.5	106	107	2737	2950		323	3337	160.5	157	164	3180	3501		323	3334	152	153	151	3181	3485		323	7533	183	185	181	7348	7714		323	5840	128	128	128	5712	5968
	433	7963	77	78	76	7885	8039		324	2851	107.5	108	107	2743	2958		324	3347	160	157	163	3190	3510		324	3344	150	150	150	3194	3494		324	7544	181	183	179	7361	7723		324	5848	127	126	128	5722	5976
	434	7974	78.5	79	78	7895	8052		325	2858	109	109	109	2749	2967		325	3358	160	157	163	3201	3521		325	3353	148	148	148	3205	3501		325	7555	181	182	180	7373	7735		325	5857	128.5	128	129	5729	5986
	435	7990	75.5	75	76	7915	8066		326	2865	108.5	108	109	2757	2974		326	3368	158.5	156	161	3212	3529		326	3363	146	146	146	3217	3509		326	7566	180.5	180	181	7386	7747		326	5866	128	128	128	5738	5994
	436	8007	74	75	73	7932	8080		327	2872	107.5	107	108	2765	2980		327	3378	156	153	159	3225	3537		327	3372	145.5	146	145	3226	3517		327	7577	182.5	182	183	7395	7760		327	5874	129.5	129	130	5745	6004
	437	8023	75	76	74	7947	8097		328	2880	108	108	108	2772	2988		328	3388	155.5	153	158	3235	3546		328	3381	143.5	143	144	3238	3525		328	7588	183	183	183	7405	7771		328	5883	131.5	131	132	5752	6015
	438	8027	75	76	74	7951	8101		329	2887	109	109	109	2778	2996		329	3398	155.5	153	158	3245	3556		329	3391	143	143	143	3248	3534		329	7599	185.5	185	186	7414	7785		329	5891	133.5	132	135	5759	6026
	439	8029	75	76	74	7953	8103		330	2894	110	110	110	2784	3004		330	3407	155.5	153	158	3254	3565		330	3400	143.5	143	144	3257	3544		330	7610	186.5	187	186	7423	7796		330	5900	135	134	136	5766	6036
	440	8031	74.5	75	74	7956	8105		331	2902	109.5	110	109	2792	3011		331	3418	155	154	156	3264	3574		331	3410	141	141	141	3269	3551		331	7620	183	184	182	7436	7802		331	5908	133.5	133	134	5775	6042
	441	8033	74.5	75	74	7958	8107		332	2909	110	110	110	2799	3019		332	3428	154.5	154	155	3274	3583		332	3419	138	137	139	3282	3558		332	7631	180	181	179	7450	7810		332	5916	132	131	133	5785	6049
	442	8035	74.5	75	74	7960	8109		333	2916	110	110	110	2806	3026		333	3438	155	155	155	3283	3593		333	3429	135	134	136	3295	3565		333	7641	177	177	177	7464	7818		333	5924	131.5	130	133	5794	6057
	443	8038	74	75	73	7963	8111		334	2923	111	112	110	2811	3033		334	3448	155.5	155	156	3293	3604		334	3438	132	130	134	3308	3572		334	7651	174	174	174	7477	7825		334	5932	131.5	130	133	5802	6065
	444	8040	74.5	75	74	7965	8114		335	2931	111.5	113	110	2818	3041		335	3458	156	156	156	3302	3614		335	3448	129.5	129	130	3319	3578		335	7661	171	170	172	7491	7833		335	5940	131	130	132	5810	6072
	445	8042	75	76	74	7966	8116		336	2938	111	112	110	2826	3048		336	3469	154	153	155	3316	3624		336	3457	128.5	127	130	3330	3587		336	7672	170	171	169	7501	7841		336	5948	130.5	129	132	5819	6080
	446	8044	75	75	75	7969	8119		337	2945	111	111	111	2834	3056		337	3479	153.5	152	155	3327	3634		337	3467	128.5	129	128	3338	3595		337	7682	167.5	168	167	7514	7849		337	5956	131	130	132	5826	6088
	447	8046	75	75	75	7971	8121		338	2952	111.5	112	111	2840	3063		338	3490	152.5	152	153	3338	3643		338	3476	128.5	129	128	3347	3604		338	7692	166.5	168	165	7524	7857		338	5965	132.5	132	133	5833	6098
	448	8048	75	75	75	7973	8123		339	2959	111	112	110	2847	3069		339	3501	152.5	153	152	3348	3653		339	3486	129.5	131	128	3355	3614		339	7703	166.5	169	164	7534	7867		339	5973	134	133	135	5840	6108
	449	8050	75.5	75	76	7975	8126		340	2967	112.5	114	111	2853	3078		340	3511	153	153	153	3358	3664		340	3495	130	130	130	3365	3625		340	7713	166.5	168	165	7545	7878		340	5981	136	136	136	5845	6117
	450	8052	76	75	77	7977	8129		341	2974	111.5	113	110	2861	3084		341	3522	151.5	152	151	3370	3673		341	3503	128.5	129	128	3374	3631		341	7723	166	168	164	7555	7887		341	5989	135	134	136	5855	6125
	451	8054	75.5	75	76	7979	8130		342	2981	111	112	110	2869	3091		342	3532	151.5	152	151	3380	3683		342	3510	129	129	129	3381	3639		342	7733	166.5	168	165	7565	7898		342	5997	134	133	135	5864	6132
	452	8056	76	75	77	7981	8133		343	2988	111	112	110	2876	3098		343	3542	151.5	152	151	3390	3693		343	3518	129	130	128	3388	3646		343	7744	167.5	169	166	7575	7910		343	6006	131.5	130	133	5876	6139
	453	8058	76	75	77	7983	8135		344	2995	111.5	112	111	2883	3106		344	3552	150.5	149	152	3403	3704		344	3525	128.5	129	128	3396	3653		344	7754	167.5	168	167	7586	7921		344	6014	130	128	132	5886	6146
	454	8061	76	76	76	7985	8137		345	3002	113	113	113	2889	3115		345	3562	150.5	149	152	3413	3714		345	3532	129.5	129	130	3403	3662		345	7764	170	171	169	7593	7933		345	6022	131	129	133	5893	6155
	455	8063	75.5	76	75	7987	8138		346	3010	113	113	113	2897	3123		346	3572	150	149	151	3423	3723		346	3540	129	129	129	3411	3669		346	7778	162	162	162	7616	7940		346	6031	130.5	129	132	5902	6163
	456	8065	75.5	76	75	7989	8140		347	3017	112.5	113	112	2904	3129		347	3582	149	150	148	3432	3730		347	3547	131.5	131	132	3416	3679		347	7792	153.5	153	154	7639	7946		347	6039	131	129	133	5910	6172
	457	8067	75.5	76	75	7991	8142		348	3024	112.5	113	112	2911	3136		348	3592	147	148	146	3444	3738		348	3555	132.5	132	133	3423	3688		348	7806	148.5	148	149	7658	7955		348	6047	133	131	135	5916	6182
	458	8069	75.5	76	75	7993	8144		349	3032	113.5	114	113	2918	3145		349	3602	146.5	148	145	3454	3747		349	3562	134	133	135	3429	3697		349	7821	140.5	141	140	7680	7961		349	6056	134.5	133	136	5923	6192
	459	8071	75.5	76	75	7995	8146		350	3039	114	114	114	2925	3153		350	3611	146.5	147	146	3464	3757		350	3569	135	134	136	3435	3705		350	7835	135.5	137	134	7698	7969		350	6064	135.5	134	137	5930	6201
	460	8073	75.5	76	75	7997	8148		351	3046	113	113	113	2933	3159		351	3621	143.5	144	143	3477	3764		351	3577	134.5	134	135	3443	3712		351	7849	129.5	131	128	7718	7977		351	6072	133.5	132	135	5940	6207
	461	8075	76	76	76	7999	8151		352	3053	113.5	114	113	2939	3166		352	3631	143	143	143	3488	3774		352	3584	134	134	134	3450	3718		352	7863	124	125	123	7738	7986		352	6081	132.5	132	133	5949	6214
	462	8078	76	77	75	8001	8153		353	3060	114.5	115	114	2945	3174		353	3641	143	143	143	3498	3784		353	3591	134	134	134	3457	3725		353	7877	120.5	120	121	7757	7998		353	6089	131.5	131	132	5958	6221
	463	8080	76	77	75	8003	8155		354	3067	115	116	114	2951	3181		354	3651	142.5	143	142	3508	3793		354	3598	135	135	135	3463	3733		354	7891	118.5	119	118	7772	8009		354	6097	129.5	129	130	5968	6227
	464	8082	76	77	75	8005	8157		355	3074	116	117	115	2957	3189		355	3661	143	143	143	3518	3804		355	3605	136	136	136	3469	3741		355	7905	117	118	116	7787	8021		355	6105	129.5	130	129	5975	6234
	465	8084	76	77	75	8007	8159		356	3081	115	115	115	2966	3196		356	3671	141	142	140	3529	3811		356	3613	136	137	135	3476	3748		356	7919	118.5	119	118	7800	8037		356	6113	129	129	129	5984	6242
	466	8086	76	76	76	8010	8162		357	3089	115	116	114	2973	3203		357	3681	139.5	140	139	3541	3820		357	3620	136	137	135	3483	3755		357	7934	119.5	122	117	7812	8051		357	6122	129.5	130	129	5992	6251
	467	8088	76	76	76	8012	8164		358	3096	115	115	115	2981	3211		358	3692	138.5	140	137	3552	3829		358	3627	138.5	139	138	3488	3765		358	7940	120	122	118	7818	8058		358	6130	129.5	130	129	6000	6259
	468	8090	76	76	76	8014	8166		359	3103	115.5	115	116	2988	3219		359	3702	138.5	139	138	3563	3840		359	3634	141	141	141	3493	3775		359	7942	120	123	117	7819	8059		359	6138	131	131	131	6007	6269
	469	8092	75	75	75	8017	8167		360	3110	115.5	115	116	2995	3226		360	3712	138.5	139	138	3573	3850		360	3641	142	141	143	3500	3784		360	7944	119.5	122	117	7822	8061		360	6146	132.5	132	133	6014	6279
	470	8095	75	76	74	8019	8169		361	3117	115	114	116	3003	3233		361	3722	134.5	135	134	3587	3856		361	3649	141.5	142	141	3507	3790		361	7947	120	123	117	7824	8064		361	6155	131	132	130	6023	6285
	471	8097	75	76	74	8021	8171		362	3124	115	114	116	3010	3240		362	3732	134	134	134	3598	3866		362	3656	140.5	141	140	3515	3796		362	7949	119.5	122	117	7827	8066		362	6163	131	132	130	6031	6293
	472	8099	74.5	75	74	8024	8173		363	3132	115	115	115	3017	3247		363	3742	132.5	133	132	3609	3874		363	3664	140	141	139	3523	3803		363	7952	119.5	121	118	7831	8070		363	6171	129.5	130	129	6041	6300
	473	8101	75	76	74	8025	8175		364	3139	116	116	116	3023	3255		364	3752	132.5	132	133	3620	3885		364	3671	139.5	140	139	3531	3810		364	7955	119.5	122	117	7833	8072		364	6179	127.5	128	127	6051	6306
	474	8103	75.5	76	75	8027	8178		365	3146	116.5	116	117	3030	3263		365	3762	133	132	134	3630	3896		365	3678	140	141	139	3537	3817		365	7957	119.5	121	118	7836	8075		365	6187	126	127	125	6060	6312
	475	8105	75	75	75	8030	8180		366	3153	116	115	117	3038	3270		366	3772	130.5	130	131	3642	3903		366	3686	140.5	141	140	3545	3826		366	7960	119.5	121	118	7839	8078		366	6195	126	127	125	6068	6320
	476	8107	75	75	75	8032	8182		367	3161	115	115	115	3046	3276		367	3782	130	130	130	3652	3912		367	3693	141.5	142	141	3551	3834		367	7962	119.5	120	119	7842	8081		367	6204	126.5	128	125	6076	6329
	477	8109	75	75	75	8034	8184		368	3168	114.5	114	115	3054	3283		368	3792	130	129	131	3663	3923		368	3701	143	143	143	3558	3844		368	7965	120	121	119	7844	8084		368	6212	127	129	125	6083	6337
	478	8111	75	75	75	8036	8186		369	3175	115	114	116	3061	3291		369	3802	129	128	130	3674	3932		369	3708	146	146	146	3562	3854		369	7968	120	122	118	7846	8086		369	6220	127.5	129	126	6091	6346
	479	8113	74.5	74	75	8039	8188		370	3183	117	116	118	3067	3301		370	3812	128.5	126	131	3686	3943		370	3715	146.5	146	147	3569	3862		370	7970	120.5	122	119	7848	8089		370	6228	127.5	129	126	6099	6354
	480	8116	74.5	75	74	8041	8190		371	3190	115.5	115	116	3075	3306		371	3821	128	127	129	3694	3950		371	3723	144.5	144	145	3579	3868		371	7973	120.5	122	119	7851	8092		371	6236	125.5	127	124	6109	6360
	481	8118	74.5	75	74	8043	8192		372	3197	116	116	116	3081	3313		372	3829	127.5	125	130	3704	3959		372	3730	145.5	144	147	3586	3877		372	7976	121	123	119	7853	8095		372	6244	125	126	124	6118	6368
	482	8120	74.5	75	74	8045	8194		373	3204	116.5	115	118	3089	3322		373	3838	127.5	124	131	3714	3969		373	3738	145.5	144	147	3594	3885		373	7978	119.5	121	118	7857	8096		373	6253	123.5	125	122	6128	6375
	483	8122	74.5	75	74	8047	8196		374	3211	117	115	119	3096	3330		374	3846	128	124	132	3722	3978		374	3745	145.5	144	147	3601	3892		374	7981	120	121	119	7860	8100		374	6261	122.5	124	121	6137	6382
	484	8124	75	75	75	8049	8199		375	3218	117	115	119	3103	3337		375	3855	129.5	127	132	3728	3987		375	3753	145.5	144	147	3609	3900		375	7983	120.5	121	120	7862	8103		375	6269	122.5	123	122	6146	6391
	485	8127	74.5	76	73	8051	8200		376	3225	116.5	115	118	3110	3343		376	3863	128.5	125	132	3738	3995		376	3760	145	143	147	3617	3907		376	7986	120	121	119	7865	8105		376	6277	121.5	121	122	6156	6399
	486	8129	74.5	76	73	8053	8202		377	3233	116	115	117	3118	3350		377	3872	128	126	130	3746	4002		377	3767	145.5	143	148	3624	3915		377	7989	120	121	119	7868	8108		377	6285	121	121	121	6164	6406
	487	8131	74	75	73	8056	8204		378	3240	115.5	115	116	3125	3356		378	3880	127.5	125	130	3755	4010		378	3775	147	146	148	3629	3923		378	7991	119.5	120	119	7871	8110		378	6293	120.5	121	120	6172	6413
	488	8133	73.5	75	72	8058	8205		379	3247	116	116	116	3131	3363		379	3889	127.5	125	130	3764	4019		379	3782	148.5	147	150	3635	3932		379	7994	119	120	118	7874	8112		379	6301	121.5	121	122	6180	6423
	489	8135	74	75	73	8060	8208		380	3254	115	115	115	3139	3369		380	3897	128.5	126	131	3771	4028		380	3790	149.5	148	151	3642	3941		380	7996	119	119	119	7877	8115		380	6310	122.5	123	122	6187	6432
	490	8137	73.5	74	73	8063	8210		381	3261	115.5	116	115	3145	3376		381	3906	128	126	130	3780	4036		381	3797	149	146	152	3651	3949		381	7999	118.5	119	118	7880	8117		381	6318	121	122	120	6196	6438
	491	8140	73.5	75	72	8065	8212		382	3269	115.5	116	115	3153	3384		382	3914	127.5	125	130	3789	4044		382	3805	148	146	150	3659	3955		382	8001	118	119	117	7882	8118		382	6326	119	119	119	6207	6445
	492	8142	73.5	75	72	8067	8214		383	3276	115.5	115	116	3161	3392		383	3923	128	127	129	3796	4052		383	3812	147.5	144	151	3668	3963		383	8004	118	119	117	7885	8121		383	6335	117.5	117	118	6218	6453
	493	8144	73.5	75	72	8069	8216		384	3283	116.5	116	117	3167	3400		384	3931	128.5	127	130	3804	4061		384	3820	147.5	145	150	3675	3970		384	8007	117.5	119	116	7888	8123		384	6343	115.5	114	117	6229	6460
	494	8146	73.5	75	72	8071	8218		385	3291	117.5	117	118	3174	3409		385	3940	129	127	131	3813	4071		385	3827	149	145	153	3682	3980		385	8009	117.5	118	117	7891	8126		385	6351	114.5	113	116	6238	6467
	495	8148	73.5	75	72	8073	8220		386	3298	117	117	117	3181	3415		386	3948	128.5	128	129	3820	4077		386	3835	148.5	146	151	3689	3986		386	8012	117.5	118	117	7894	8129		386	6359	115.5	114	117	6245	6476
	496	8150	74	75	73	8075	8223		387	3305	116	117	115	3188	3420		387	3957	127.5	127	128	3830	4085		387	3842	149.5	146	153	3696	3995		387	8014	117.5	118	117	7896	8131		387	6368	114.5	113	116	6255	6484
	497	8152	74	75	73	8077	8225		388	3312	116	116	116	3196	3428		388	3965	127	126	128	3839	4093		388	3850	151	148	154	3702	4004		388	8017	118	118	118	7899	8135		388	6376	114	113	115	6263	6491
	498	8155	74	76	72	8079	8227		389	3320	116.5	118	115	3202	3435		389	3974	128	127	129	3847	4103		389	3857	152.5	149	156	3708	4013		389	8019	117.5	117	118	7902	8137		389	6384	115	114	116	6270	6500
	499	8157	74	76	72	8081	8229		390	3327	117.5	118	117	3209	3444		390	3982	129	128	130	3854	4112		390	3865	153	150	156	3715	4021		390	8022	117.5	118	117	7904	8139		390	6393	115.5	116	115	6277	6508
	500	8173	70	71	69	8102	8242		391	3334	116	116	116	3218	3450		391	3991	127.5	126	129	3865	4120		391	3872	152.5	148	157	3724	4029		391	8062	104	104	104	7958	8166		391	6401	113.5	114	113	6287	6514
	501	8189	68	69	67	8120	8256		392	3342	116	117	115	3225	3457		392	4000	127.5	128	127	3872	4127		392	3880	151.5	147	156	3733	4036		392	8102	106	106	106	7996	8208		392	6409	111.5	111	112	6298	6521
	502	8205	68	69	67	8136	8272		393	3349	115	116	114	3233	3463		393	4008	127	126	128	3882	4136		393	3887	151	146	156	3741	4043		393	8142	120	119	121	8023	8263		393	6417	109	108	110	6309	6527
	502	8210	67	67	67	8143	8277		394	3356	116	116	116	3240	3472		394	4017	127.5	128	127	3889	4144		394	3895	151.5	147	156	3748	4051		393	8163	122	122	122	8041	8285		394	6425	107.5	107	108	6318	6533
	503	8211	66.5	67	66	8144	8277		395	3364	117.5	118	117	3246	3481		395	4026	129	130	128	3896	4154		395	3902	152.5	148	157	3754	4059		394	8163	122	121	123	8042	8286		395	6433	106	106	106	6327	6539
	504	8214	66.5	67	66	8147	8280		396	3371	116.5	116	117	3255	3488		396	4034	128	128	128	3906	4162		396	3909	153.5	149	158	3760	4067		395	8164	122	122	122	8042	8286		396	6441	104.5	104	105	6337	6546
	505	8218	66	67	65	8151	8283		397	3378	116	117	115	3261	3493		397	4042	127.5	127	128	3915	4170		397	3917	154.5	151	158	3766	4075		396	8164	121.5	121	122	8043	8286		397	6449	103.5	102	105	6347	6554
	506	8221	66	67	65	8154	8286		398	3386	116.5	117	116	3269	3502		398	4051	128	129	127	3922	4178		398	3924	155.5	152	159	3772	4083		397	8164	121	120	122	8044	8286		398	6457	103	101	105	6356	6562
	507	8225	66	67	65	8158	8290		399	3393	116.5	117	116	3276	3509		399	4059	127.5	128	127	3931	4186		399	3932	156	155	157	3777	4089		398	8165	121	121	121	8044	8286		399	6466	103.5	102	105	6364	6571
	508	8229	66	67	65	8162	8294		400	3401	117.5	118	117	3283	3518		400	4068	128	129	127	3939	4195		400	3939	156.5	155	158	3784	4097		399	8165	121	121	121	8044	8286		400	6474	104.5	104	105	6370	6579
	509	8232	66	67	65	8165	8297		401	3408	115.5	116	115	3292	3523		401	4076	128.5	129	128	3947	4204		401	3946	156	154	158	3792	4104		400	8165	121	121	121	8044	8286		401	6481	103.5	104	103	6377	6584
	510	8236	66	67	65	8169	8301		402	3415	115.5	115	116	3300	3531		402	4085	127.5	129	126	3956	4211		402	3954	156	154	158	3800	4112		401	8166	120.5	121	120	8045	8286		402	6488	103	102	104	6386	6592
	511	8239	66	67	65	8172	8304		403	3423	115	115	115	3308	3538		403	4093	127.5	129	126	3964	4219		403	3961	155.5	153	158	3808	4119		402	8166	120.5	121	120	8045	8286		403	6495	102.5	102	103	6393	6598
	512	8243	65.5	66	65	8177	8308		404	3430	115.5	116	115	3314	3545		404	4101	128.5	130	127	3971	4228		404	3968	155.5	153	158	3815	4126		403	8166	119.5	119	120	8047	8286		404	6502	102	101	103	6401	6605
	513	8246	65.5	66	65	8180	8311		405	3437	115.5	116	115	3321	3552		405	4110	128	130	126	3980	4236		405	3975	155.5	153	158	3822	4133		404	8166	119	118	120	8048	8286		405	6509	101	100	102	6409	6611
	514	8250	65	66	64	8184	8314		406	3444	116	117	115	3327	3559		406	4118	128.5	129	128	3989	4246		406	3983	156.5	156	157	3827	4140		405	8167	119	119	119	8048	8286		406	6516	102	101	103	6415	6619
	515	8253	64.5	65	64	8188	8317		407	3452	115.5	117	114	3335	3566		407	4127	128	129	127	3998	4254		407	3990	157	155	159	3835	4149		406	8169	118.5	118	119	8051	8288		407	6523	101.5	101	102	6422	6625
	516	8257	64	65	63	8192	8320		408	3459	116	117	115	3342	3574		408	4135	127.5	129	126	4006	4261		408	3997	158	157	159	3840	4156		407	8172	119	119	119	8053	8291		408	6530	103	102	104	6428	6634
	517	8260	63.5	64	63	8196	8323		409	3466	116	117	115	3349	3581		409	4143	128	128	128	4015	4271		409	4004	159.5	158	161	3846	4165		408	8174	118.5	118	119	8056	8293		409	6537	104.5	103	106	6434	6643
	518	8264	64	65	63	8199	8327		410	3473	118	117	119	3356	3592		410	4152	129	129	129	4023	4281		410	4012	160	160	160	3852	4172		409	8177	118.5	119	118	8058	8295		410	6544	106	105	107	6439	6651
	519	8267	63.5	64	63	8203	8330		411	3481	117	118	116	3363	3597		411	4160	128	127	129	4033	4289		411	4019	158.5	159	158	3860	4177		410	8179	119	119	119	8060	8298		411	6551	105.5	104	107	6447	6658
	520	8271	63.5	64	63	8207	8334		412	3488	117.5	118	117	3370	3605		412	4168	126.5	125	128	4043	4296		412	4026	158	158	158	3868	4184		411	8181	119	119	119	8062	8300		412	6558	104.5	103	106	6455	6664
	521	8274	64	64	64	8210	8338		413	3495	117	117	117	3378	3612		413	4176	125.5	124	127	4052	4303		413	4034	157.5	158	157	3876	4191		412	8184	119.5	121	118	8063	8302		413	6566	104.5	104	105	6462	6671
	522	8278	64	64	64	8214	8342		414	3502	117.5	118	117	3384	3619		414	4185	127	126	128	4059	4313		414	4041	157.5	157	158	3884	4199		413	8186	119.5	120	119	8066	8305		414	6573	104.5	104	105	6469	6678
	523	8281	64	63	65	8218	8346		415	3509	116.5	117	116	3392	3625		415	4193	127.5	126	129	4067	4322		415	4048	156	155	157	3893	4205		414	8189	119.5	121	118	8068	8307		415	6580	105.5	105	106	6475	6686
	524	8285	64.5	64	65	8221	8350		416	3516	115.5	116	115	3400	3631		416	4202	126.5	125	128	4077	4330		416	4056	157	156	158	3900	4214		415	8191	120	121	119	8070	8310		416	6587	105.5	105	106	6482	6693
	525	8288	64.5	64	65	8224	8353		417	3523	116	116	116	3407	3639		417	4211	126.5	125	128	4086	4339		417	4063	158	156	160	3907	4223		416	8194	120.5	122	119	8072	8313		417	6594	106.5	106	107	6488	6701
	526	8292	65	65	65	8227	8357		418	3531	115	116	114	3415	3645		418	4219	126	124	128	4095	4347		418	4070	157.5	156	159	3914	4229		417	8196	120	121	119	8075	8315		418	6601	107	107	107	6494	6708
	527	8296	65	65	65	8231	8361		419	3538	116	117	115	3421	3653		419	4228	125.5	123	128	4105	4356		419	4078	158	157	159	3921	4237		418	8198	121	121	121	8077	8319		419	6608	109	108	110	6500	6718
	528	8299	65.5	65	66	8234	8365		420	3545	117	118	116	3427	3661		420	4237	126.5	125	128	4112	4365		420	4085	158.5	157	160	3928	4245		419	8201	121.5	122	121	8079	8322		420	6616	110.5	111	110	6505	6726
	529	8303	65	65	65	8238	8368		421	3552	116	117	115	3435	3667		421	4246	124.5	124	125	4122	4371		421	4093	156.5	156	157	3937	4250		420	8203	121.5	121	122	8082	8325		421	6622	110	110	110	6512	6732
	530	8306	65	65	65	8241	8371		422	3560	115.5	117	114	3443	3674		422	4254	124.5	124	125	4130	4379		422	4100	156.5	155	158	3945	4258		421	8206	121.5	122	121	8084	8327		422	6629	108.5	108	109	6521	6738
	531	8310	64.5	65	64	8245	8374		423	3567	116	117	115	3450	3682		423	4262	124	123	125	4139	4387		423	4107	156.5	154	159	3953	4266		422	8208	121	121	121	8087	8329		423	6636	108	108	108	6528	6744
	532	8313	65	65	65	8248	8378		424	3574	115.5	116	115	3458	3689		424	4271	122.5	123	122	4148	4393		424	4115	156	154	158	3961	4273		423	8210	120.5	120	121	8090	8331		424	6642	108	108	108	6534	6750
	533	8317	65	65	65	8252	8382		425	3581	115.5	115	116	3466	3697		425	4279	124.5	125	124	4154	4403		425	4122	157	153	161	3969	4283		424	8213	121	121	121	8092	8334		425	6649	108.5	109	108	6540	6757
	534	8320	64.5	64	65	8256	8385		426	3589	115.5	116	115	3473	3704		426	4288	122.5	124	121	4164	4409		426	4130	156.5	153	160	3977	4290		425	8215	120.5	120	121	8095	8336		426	6656	109.5	109	110	6547	6766
	535	8324	65	65	65	8259	8389		427	3596	114	115	113	3481	3709		427	4296	121.5	123	120	4173	4416		427	4137	157.5	155	160	3982	4297		426	8217	120	119	121	8098	8338		427	6663	110.5	111	110	6552	6773
	536	8327	64.5	65	64	8262	8391		428	3603	114.5	115	114	3488	3717		428	4305	120.5	122	119	4183	4424		428	4145	158.5	157	160	3988	4305		427	8220	121	121	121	8099	8341		428	6669	112	111	113	6558	6782
	537	8331	65	66	64	8265	8395		429	3611	115	116	114	3495	3725		429	4313	120	121	119	4192	4432		429	4152	158.5	157	160	3995	4312		428	8222	120.5	120	121	8102	8343		429	6676	112	111	113	6565	6789
	538	8335	65.5	67	64	8268	8399		430	3618	114	114	114	3504	3732		430	4322	121.5	122	121	4200	4443		430	4159	159.5	158	161	4001	4320		429	8224	120.5	120	121	8104	8345		430	6683	114	114	114	6569	6797
	539	8338	65	65	65	8273	8403		431	3625	113	113	113	3512	3738		431	4330	121	122	120	4208	4450		431	4167	158.5	158	159	4009	4326		430	8227	120.5	121	120	8106	8347		431	6689	112	110	114	6579	6803
	540	8342	65.5	66	65	8276	8407		432	3632	113	113	113	3519	3745		432	4338	121	121	121	4217	4459		432	4175	158.5	159	158	4016	4333		431	8229	120.5	121	120	8108	8349		432	6696	111.5	111	112	6585	6808
	541	8345	65.5	65	66	8280	8411		433	3640	113	113	113	3527	3753		433	4347	120	120	120	4227	4467		433	4182	156.5	156	157	4026	4339		432	8231	120.5	121	120	8110	8351		433	6703	111	110	112	6593	6815
	542	8349	65.5	66	65	8283	8414		434	3647	113	112	114	3535	3761		434	4355	121	121	121	4234	4476		434	4190	156	155	157	4035	4347		433	8234	120.5	121	120	8113	8354		434	6710	110	110	110	6600	6820
	543	8352	66.5	66	67	8286	8419		435	3654	113	112	114	3542	3768		435	4364	120.5	120	121	4244	4485		435	4198	156	155	157	4043	4355		434	8236	120.5	121	120	8115	8356		435	6717	110	111	109	6606	6826
	544	8356	66	66	66	8290	8422		436	3661	112	111	113	3550	3774		436	4372	118.5	118	119	4254	4491		436	4205	155.5	154	157	4051	4362		435	8238	121	121	121	8117	8359		436	6723	111	111	111	6612	6834
	545	8360	66	66	66	8294	8426		437	3669	111	111	111	3558	3780		437	4380	117.5	117	118	4263	4498		437	4213	156	155	157	4058	4370		436	8241	120.5	121	120	8120	8361		437	6730	111	111	111	6619	6841
	546	8363	66	65	67	8298	8430		438	3676	110.5	110	111	3566	3787		438	4389	118	118	118	4271	4507		438	4221	156.5	155	158	4066	4379		437	8243	120	120	120	8123	8363		438	6737	112.5	113	112	6624	6849
	547	8367	66	66	66	8301	8433		439	3683	111	110	112	3573	3795		439	4397	117	117	117	4280	4514		439	4228	157	155	159	4073	4387		438	8246	120	121	119	8125	8365		439	6744	112.5	113	112	6631	6856
	548	8370	66.5	66	67	8304	8437		440	3691	112	112	112	3579	3803		440	4406	118.5	119	118	4287	4524		440	4236	157.5	156	159	4080	4395		439	8248	120	120	120	8128	8368		440	6751	113.5	114	113	6637	6864
	549	8374	66.5	66	67	8308	8441		441	3698	110.5	109	112	3589	3810		441	4414	116.5	116	117	4298	4531		441	4243	156	154	158	4089	4401		440	8250	120	120	120	8130	8370		441	6758	112	112	112	6646	6870
	550	8378	66	66	66	8312	8444		442	3706	110	109	111	3597	3817		442	4423	115.5	116	115	4307	4538		442	4251	155	152	158	4099	4409		441	8253	120.5	121	120	8132	8373		442	6765	110.5	110	111	6655	6876
	551	8381	66.5	66	67	8315	8448		443	3713	109	107	111	3606	3824		443	4431	115	115	115	4316	4546		443	4259	154	151	157	4108	4416		442	8255	121	121	121	8134	8376		443	6772	110	110	110	6662	6882
	552	8385	66	66	66	8319	8451		444	3720	109	107	111	3613	3831		444	4440	115	116	114	4324	4554		444	4266	154	151	157	4115	4423		443	8258	120.5	121	120	8137	8378		444	6779	108.5	108	109	6671	6888
	553	8388	66.5	66	67	8322	8455		445	3728	109.5	108	111	3620	3839		445	4448	115.5	116	115	4332	4563		445	4274	154.5	152	157	4122	4431		444	8260	120.5	120	121	8140	8381		445	6786	108.5	108	109	6678	6895
	554	8392	66	66	66	8326	8458		446	3735	108.5	106	111	3629	3846		446	4457	113.5	114	113	4343	4570		446	4282	155	153	157	4129	4439		445	8263	121	121	121	8142	8384		446	6794	108	108	108	6686	6902
	555	8396	66	66	66	8330	8462		447	3742	108.5	106	111	3636	3853		447	4465	112.5	113	112	4352	4577		447	4289	155	153	157	4136	4446		446	8265	121.5	121	122	8144	8387		447	6801	108	108	108	6693	6909
	556	8399	66	66	66	8333	8465		448	3749	109.5	108	111	3641	3860		448	4474	112	113	111	4361	4585		448	4297	154.5	153	156	4144	4453		447	8267	122	121	123	8146	8390		448	6808	108.5	109	108	6699	6916
	557	8403	66	66	66	8337	8469		449	3756	109.5	107	112	3649	3868		449	4483	112.5	114	111	4369	4594		449	4305	155	153	157	4152	4462		448	8270	122	122	122	8148	8392		449	6815	108.5	109	108	6706	6923
	558	8406	66.5	65	68	8341	8474		450	3763	110	107	113	3656	3876		450	4491	113.5	114	113	4377	4604		450	4312	155.5	153	158	4159	4470		449	8272	122.5	122	123	8150	8395		450	6822	109	109	109	6713	6931
	559	8410	66	65	67	8345	8477		451	3771	109	107	111	3664	3882		451	4499	112	112	112	4387	4611		451	4320	153	151	155	4169	4475		450	8275	122.5	122	123	8153	8398		451	6830	109	110	108	6720	6938
	560	8414	65.5	65	66	8349	8480		452	3778	107.5	106	109	3672	3887		452	4508	112	113	111	4395	4619		452	4327	151	148	154	4179	4481		451	8277	122	121	123	8156	8400		452	6837	106	106	106	6731	6943
	561	8417	65	64	66	8353	8483		453	3785	107	106	108	3679	3893		453	4516	111	111	111	4405	4627		453	4334	150	147	153	4187	4487		452	8280	122.5	122	123	8158	8403		453	6845	106	106	106	6739	6951
	562	8421	64.5	64	65	8357	8486		454	3792	106	104	108	3688	3900		454	4525	110.5	111	110	4414	4635		454	4342	150	148	152	4194	4494		453	8282	122.5	121	124	8161	8406		454	6852	105.5	105	106	6747	6958
	563	8425	64	64	64	8361	8489		455	3799	106	104	108	3695	3907		455	4533	110.5	111	110	4422	4643		455	4349	149	147	151	4202	4500		454	8284	123	121	125	8163	8409		455	6859	104.5	104	105	6755	6964
	564	8428	64.5	64	65	8364	8493		456	3808	105	104	106	3704	3914		456	4541	110	110	110	4431	4651		456	4357	148.5	147	150	4210	4507		455	8287	122.5	122	123	8165	8410		456	6867	104	104	104	6763	6971
	565	8432	64	64	64	8368	8496		457	3817	104.5	104	105	3713	3922		457	4550	108.5	109	108	4441	4658		457	4364	148.5	147	150	4217	4514		456	8289	122.5	121	124	8168	8413		457	6874	104	105	103	6769	6977
	566	8435	64.5	64	65	8371	8500		458	3826	103.5	103	104	3723	3930		458	4558	107	107	107	4451	4665		458	4371	149	147	151	4224	4522		457	8292	123	122	124	8170	8416		458	6882	105	106	104	6776	6986
	567	8439	64.5	64	65	8375	8504		459	3835	103	102	104	3733	3939		459	4566	107	106	108	4460	4674		459	4379	149.5	148	151	4231	4530		458	8294	123.5	122	125	8172	8419		459	6889	106	106	106	6783	6995
	568	8442	64.5	64	65	8378	8507		460	3844	104	103	105	3741	3949		460	4574	107.5	106	109	4468	4683		460	4386	150.5	150	151	4236	4537		459	8297	124	123	125	8174	8422		460	6897	107	107	107	6790	7004
	569	8446	63.5	62	65	8384	8511		461	3854	101.5	100	103	3754	3957		461	4583	106	106	106	4477	4689		461	4393	149.5	148	151	4245	4544		460	8299	124	122	126	8177	8425		461	6904	105	105	105	6799	7009
	570	8450	63.5	63	64	8387	8514		462	3864	101	100	102	3764	3966		462	4592	105.5	105	106	4487	4698		462	4401	150	150	150	4251	4551		461	8302	124.5	123	126	8179	8428		462	6911	103	104	102	6807	7013
	571	8454	63	63	63	8391	8517		463	3874	101	100	102	3774	3976		463	4600	105	105	105	4495	4705		463	4408	148.5	148	149	4260	4557		462	8304	124.5	123	126	8181	8430		463	6918	103	104	102	6814	7020
	572	8457	62.5	62	63	8395	8520		464	3883	100	99	101	3784	3984		464	4609	105.5	105	106	4504	4715		464	4415	148.5	149	148	4266	4563		463	8306	124	122	126	8184	8432		464	6925	102	103	101	6822	7026
	573	8461	63	62	64	8399	8525		465	3893	101	101	101	3792	3994		465	4618	105.5	106	105	4512	4723		465	4423	147	147	147	4276	4570		464	8309	124.5	123	126	8186	8435		465	6932	101	102	100	6830	7032
	574	8465	63	63	63	8402	8528		466	3903	99	99	99	3804	4002		466	4626	104	104	104	4522	4730		466	4430	146.5	147	146	4283	4576		465	8311	125	123	127	8188	8438		466	6939	101	101	101	6838	7040
	575	8468	63	63	63	8405	8531		467	3912	98	98	98	3814	4010		467	4635	103	102	104	4533	4739		467	4438	147	148	146	4290	4584		466	8314	124.5	123	126	8191	8440		467	6946	101	101	101	6845	7047
	576	8472	63	63	63	8409	8535		468	3922	97.5	98	97	3824	4019		468	4643	102.5	101	104	4542	4747		468	4445	148.5	148	149	4297	4594		467	8316	124	122	126	8194	8442		468	6953	101	100	102	6853	7055
	577	8475	63.5	63	64	8412	8539		469	3931	98	97	99	3834	4030		469	4652	102	102	102	4550	4754		469	4452	149	148	150	4304	4602		468	8319	124.5	123	126	8196	8445		469	6960	101.5	100	103	6860	7063
	578	8479	64	64	64	8415	8543		470	3941	99	99	99	3842	4040		470	4660	102.5	102	103	4558	4763		470	4460	150.5	149	152	4311	4612		469	8321	124.5	122	127	8199	8448		470	6967	102	101	103	6866	7070
	579	8482	63.5	63	64	8419	8546		471	3950	98.5	99	98	3851	4048		471	4669	101.5	101	102	4568	4771		471	4467	148	146	150	4321	4617		470	8324	124.5	123	126	8201	8450		471	6974	100.5	100	101	6874	7075
	580	8486	63.5	63	64	8423	8550		472	3959	98	99	97	3860	4056		472	4679	101.5	102	101	4577	4780		472	4474	147.5	145	150	4329	4624		471	8326	124.5	122	127	8204	8453		472	6981	99.5	99	100	6882	7081
	581	8489	63.5	63	64	8426	8553		473	3968	98.5	99	98	3869	4066		473	4688	102	101	103	4587	4791		473	4482	146.5	145	148	4337	4630		472	8328	124	121	127	8207	8455		473	6988	98	97	99	6891	7087
	582	8493	64	64	64	8429	8557		474	3977	99	99	99	3878	4076		474	4697	103	102	104	4595	4801		474	4489	146	144	148	4345	4637		473	8331	124	122	126	8209	8457		474	6995	96.5	95	98	6900	7093
	583	8497	64	64	64	8433	8561		475	3986	100.5	100	101	3886	4087		475	4706	104.5	103	106	4603	4812		475	4496	145	142	148	4354	4644		474	8333	124.5	122	127	8211	8460		475	7002	96	95	97	6907	7099
	584	8500	63.5	63	64	8437	8564		476	3995	99.5	100	99	3895	4094		476	4716	104.5	104	105	4612	4821		476	4504	144	142	146	4362	4650		475	8336	124.5	123	126	8213	8462		476	7009	95.5	95	96	6914	7105
	585	8504	63	63	63	8441	8567		477	4004	100	101	99	3903	4103		477	4725	105	104	106	4621	4831		477	4511	144	142	146	4369	4657		476	8338	125	123	127	8215	8465		477	7016	95.5	95	96	6921	7112
	586	8507	63.5	63	64	8444	8571		478	4012	99.5	99	100	3913	4112		478	4734	105	105	105	4629	4839		478	4519	143.5	143	144	4376	4663		477	8341	125.5	124	127	8217	8468		478	7023	95	95	95	6928	7118
	587	8511	64	64	64	8447	8575		479	4021	100	100	100	3921	4121		479	4744	106	107	105	4637	4849		479	4526	144	143	145	4383	4671		478	8343	125.5	123	128	8220	8471		479	7030	95.5	95	96	6935	7126
	588	8514	64	64	64	8450	8578		480	4030	100.5	101	100	3929	4130		480	4753	107	107	107	4646	4860		480	4533	143.5	143	144	4390	4677		479	8346	126	124	128	8222	8474		480	7036	96	95	97	6941	7133
	589	8518	63.5	63	64	8455	8582		481	4039	99	100	98	3939	4137		481	4762	106.5	106	107	4656	4869		481	4541	142	142	142	4399	4683		480	8348	126	124	128	8224	8476		481	7043	94	93	95	6950	7138
	590	8521	64	63	65	8458	8586		482	4048	99	99	99	3949	4147		482	4772	106.5	106	107	4666	4879		482	4548	141	140	142	4408	4690		481	8350	126	124	128	8226	8478		482	7050	91.5	91	92	6959	7142
	591	8525	64.5	64	65	8461	8590		483	4057	99	99	99	3958	4156		483	4781	107	106	108	4675	4889		483	4556	139	139	139	4417	4695		482	8353	125.5	124	127	8229	8480		483	7057	90.5	90	91	6967	7148
	592	8529	64.5	65	64	8464	8593		484	4066	100	100	100	3966	4166		484	4791	107	107	107	4684	4898		484	4563	137.5	137	138	4426	4701		483	8355	125.5	124	127	8231	8482		484	7064	88.5	88	89	6976	7153
	593	8532	64.5	64	65	8468	8597		485	4075	101	101	101	3974	4176		485	4800	108	107	109	4693	4909		485	4570	138	138	138	4432	4708		484	8358	125.5	124	127	8234	8485		485	7071	87.5	87	88	6984	7159
	594	8536	64	64	64	8472	8600		486	4085	101	102	100	3983	4185		486	4810	107.5	108	107	4702	4917		486	4578	137.5	139	136	4439	4714		485	8360	126	124	128	8236	8488		486	7078	86.5	86	87	6992	7165
	595	8539	64	64	64	8475	8603		487	4094	100.5	101	100	3993	4194		487	4819	108	109	107	4710	4926		487	4585	136.5	137	136	4448	4721		486	8362	125.5	123	128	8239	8490		487	7085	86	85	87	7000	7172
	596	8543	64	64	64	8479	8607		488	4103	101	102	100	4001	4203		488	4829	109	109	109	4720	4938		488	4593	137	139	135	4454	4728		487	8365	125	123	127	8242	8492		488	7092	86.5	85	88	7007	7180
	597	8546	63.5	63	64	8483	8610		489	4112	102	102	102	4010	4214		489	4838	109.5	110	109	4728	4947		489	4600	137	136	138	4464	4738		488	8367	125	122	128	8245	8495		489	7099	86.5	85	88	7014	7187
	598	8550	64.5	64	65	8486	8615		490	4121	102.5	102	103	4019	4224		490	4848	110	110	110	4738	4958		490	4608	138	138	138	4470	4746		489	8370	125	123	127	8247	8497		490	7106	87	86	88	7020	7194
	599	8554	64.5	65	64	8489	8618		491	4130	101.5	101	102	4029	4232		491	4857	110	110	110	4747	4967		491	4615	137	137	137	4478	4752		490	8372	125	123	127	8249	8499		491	7113	84.5	83	86	7030	7199
	600	8557	64	64	64	8493	8621		492	4139	101	101	101	4038	4240		492	4867	109	111	107	4756	4974		492	4622	136	135	137	4487	4759		491	8374	125	122	128	8252	8502		492	7120	81.5	80	83	7040	7203
	601	8560	64	63	65	8497	8625		493	4148	101	100	102	4048	4250		493	4876	109.5	110	109	4766	4985		493	4629	135	133	137	4496	4766		492	8377	125	123	127	8254	8504		493	7127	80	79	81	7048	7208
	602	8564	64	64	64	8500	8628		494	4157	101.5	101	102	4056	4259		494	4886	109	109	109	4777	4995		494	4636	134	132	136	4504	4772		493	8379	124.5	122	127	8257	8506		494	7134	79	79	79	7055	7213
	603	8567	65	65	65	8502	8632		495	4166	102	102	102	4064	4268		495	4895	110	110	110	4785	5005		495	4643	132.5	130	135	4513	4778		494	8381	125.5	122	129	8259	8510		495	7140	77	75	79	7065	7219
	604	8571	65	65	65	8506	8636		496	4175	101	100	102	4075	4277		496	4904	111	110	112	4794	5016		496	4651	131.5	130	133	4521	4784		495	8384	125.5	123	128	8261	8512		496	7147	76	75	77	7072	7224
	605	8574	65	65	65	8509	8639		497	4184	100.5	100	101	4084	4285		497	4914	111.5	112	111	4802	5025		497	4658	131	130	132	4528	4790		496	8386	125	122	128	8264	8514		497	7154	75.5	74	77	7080	7231
	606	8578	65.5	66	65	8512	8643		498	4192	99.5	99	100	4093	4292		498	4923	111	111	111	4812	5034		498	4665	131.5	131	132	4534	4797		497	8389	124.5	122	127	8267	8516		498	7161	75	74	76	7087	7237
	607	8581	65	65	65	8516	8646		499	4201	100	99	101	4102	4302		499	4932	111.5	111	112	4821	5044		499	4672	132	132	132	4540	4804		498	8391	124.5	122	127	8269	8518		499	7168	75	74	76	7094	7244
	608	8585	65	66	64	8519	8649		500	4210	100.5	100	101	4110	4311		500	4942	113	113	113	4829	5055		500	4679	132.5	132	133	4547	4812		499	8394	124	122	126	8272	8520		500	7175	75.5	74	77	7101	7252
	609	8588	65	65	65	8523	8653		501	4219	98.5	99	98	4120	4317		501	4951	112	111	113	4840	5064		501	4687	130	130	130	4557	4817		500	8396	124.5	122	127	8274	8523		501	7175	75.5	74	77	7101	7252
	610	8592	65	65	65	8527	8657		502	4228	98	99	97	4129	4325		502	4960	111	110	112	4850	5072		502	4694	128.5	129	128	4565	4822		501	8399	124.5	123	126	8276	8525		502	7177	75	74	76	7103	7253
	611	8595	65	65	65	8530	8660		503	4236	97	97	97	4139	4333		503	4970	111.5	111	112	4859	5082		503	4702	126	127	125	4575	4827		502	8401	124.5	123	126	8278	8527		503	7179	74.5	73	76	7106	7255
	612	8599	65.5	66	65	8533	8664		504	4245	97	97	97	4148	4342		504	4979	111.5	111	112	4868	5091		504	4709	126	128	124	4581	4833		503	8404	124	123	125	8281	8529		504	7182	74.5	74	75	7108	7257
	613	8603	65	66	64	8537	8667		505	4254	98	97	99	4157	4353		505	4988	112	112	112	4876	5100		505	4717	124.5	127	122	4590	4839		504	8406	124.5	123	126	8283	8532		505	7184	74	73	75	7111	7259
	614	8606	65	65	65	8541	8671		506	4263	97.5	97	98	4166	4361		506	4998	111	112	110	4886	5108		506	4724	122.5	125	120	4599	4844		505	8409	125	124	126	8285	8535		506	7186	74	73	75	7113	7261
	615	8610	64.5	65	64	8545	8674		507	4272	96	96	96	4176	4368		507	5007	110.5	111	110	4896	5117		507	4732	122	125	119	4607	4851		506	8411	126	124	128	8287	8539		507	7189	73.5	73	74	7116	7263
	616	8613	64	64	64	8549	8677		508	4281	95	94	96	4187	4377		508	5016	110	110	110	4906	5126		508	4740	122	125	119	4615	4859		507	8414	126.5	125	128	8289	8542		508	7191	73	72	74	7119	7265
	617	8617	63.5	64	63	8553	8680		509	4290	95.5	95	96	4195	4386		509	5026	111.5	112	111	4914	5137		509	4747	122.5	125	120	4622	4867		508	8416	126.5	125	128	8291	8544		509	7193	73	72	74	7121	7267
	618	8621	64	65	63	8556	8684		510	4299	95.5	96	95	4203	4394		510	5035	111.5	112	111	4923	5146		510	4755	123	126	120	4629	4875		509	8419	127	126	128	8293	8547		510	7196	73.5	73	74	7123	7270
	619	8624	64.5	65	64	8559	8688		511	4308	94.5	94	95	4214	4403		511	5044	110.5	110	111	4934	5155		511	4762	121	124	118	4638	4880		510	8421	127.5	126	129	8295	8550		511	7198	73	72	74	7126	7272
	620	8627	64.5	65	64	8562	8691		512	4317	93.5	93	94	4224	4411		512	5054	111	111	111	4943	5165		512	4769	119	121	117	4648	4886		511	8424	127.5	126	129	8298	8553		512	7200	73.5	72	75	7128	7275
	621	8631	65	66	64	8565	8695		513	4327	93.5	94	93	4233	4420		513	5063	110	110	110	4953	5173		513	4777	117	119	115	4658	4892		512	8426	126.5	125	128	8301	8554		513	7202	73	71	75	7131	7277
	622	8634	65	66	64	8568	8698		514	4336	94	95	93	4241	4429		514	5072	110	109	111	4963	5183		514	4784	116.5	118	115	4666	4899		513	8428	126.5	125	128	8303	8556		514	7205	73	72	74	7133	7279
	623	8637	65	65	65	8572	8702		515	4345	95.5	96	95	4249	4440		515	5082	111.5	111	112	4971	5194		515	4791	115.5	116	115	4675	4906		514	8431	126	125	127	8306	8558		515	7207	72.5	71	74	7136	7281
	624	8641	65	66	64	8575	8705		516	4354	93.5	94	93	4260	4447		516	5091	111	110	112	4981	5203		516	4799	114.5	116	113	4683	4912		515	8433	126	125	127	8308	8560		516	7209	72.5	71	74	7138	7283
	625	8644	65.5	66	65	8578	8709		517	4363	92.5	92	93	4271	4456		517	5101	109.5	109	110	4992	5211		517	4806	114	114	114	4692	4920		516	8436	126	125	127	8311	8563		517	7211	72.5	71	74	7140	7285
	626	8647	65	66	64	8581	8711		518	4372	91.5	91	92	4281	4464		518	5111	108.5	109	108	5002	5219		518	4813	113.5	114	113	4699	4926		517	8438	126	125	127	8313	8565		518	7214	72.5	72	73	7142	7287
	627	8651	65.5	67	64	8584	8715		519	4381	92	91	93	4290	4474		519	5120	107.5	107	108	5013	5228		519	4821	113	113	113	4708	4934		518	8441	126	125	127	8316	8568		519	7216	73	72	74	7144	7290
	628	8654	65	66	64	8588	8718		520	4390	93	93	93	4297	4483		520	5130	109	109	109	5021	5239		520	4828	113.5	113	114	4715	4942		519	8443	125.5	125	126	8318	8569		520	7218	73	72	74	7146	7292
	629	8674	62.5	63	62	8611	8736		521	4400	92	92	92	4308	4492		521	5139	107	106	108	5033	5247		521	4836	112.5	113	112	4723	4948		520	8446	125.5	126	125	8320	8571		521	7220	73.5	73	74	7147	7294
	630	8694	66	65	67	8629	8761		522	4409	91	90	92	4319	4501		522	5148	106.5	106	107	5042	5255		522	4843	112.5	113	112	4730	4955		521	8448	125	125	125	8323	8573		522	7223	73	73	73	7150	7296
	631	8699	66	65	67	8634	8766		523	4419	91	91	91	4328	4510		523	5157	107	107	107	5050	5264		523	4851	112.5	114	111	4737	4962		522	8450	125.5	125	126	8325	8576		523	7225	72.5	72	73	7153	7298
	632	8700	66	66	66	8634	8766		524	4429	91.5	91	92	4338	4521		524	5166	108.5	108	109	5058	5275		524	4858	112	113	111	4745	4969		523	8453	126	126	126	8327	8579		524	7228	72.5	73	72	7155	7300
	633	8700	66	66	66	8634	8766		525	4438	93	92	94	4346	4532		525	5175	109.5	109	110	5066	5285		525	4866	113	114	112	4752	4978		524	8455	126.5	127	126	8328	8581		525	7230	72.5	73	72	7157	7302
	634	8702	65.5	65	66	8637	8768		526	4448	91.5	90	93	4358	4541		526	5184	107.5	106	109	5078	5293		526	4874	113.5	114	113	4760	4987		525	8458	127	128	126	8330	8584		526	7232	72.5	72	73	7160	7305
	635	8705	65	65	65	8640	8770		527	4458	92	92	92	4366	4550		527	5194	106.5	106	107	5088	5301		527	4881	115.5	115	116	4766	4997		526	8471	122.5	124	121	8347	8592		527	7235	72.5	73	72	7162	7307
	636	8707	65.5	65	66	8642	8773		528	4468	92	92	92	4376	4560		528	5203	106	105	107	5098	5310		528	4889	117	118	116	4771	5005		527	8484	119	119	119	8365	8603		528	7237	73	73	73	7164	7310
	637	8709	65.5	65	66	8644	8775		529	4478	94	94	94	4384	4572		529	5212	105	104	106	5108	5318		529	4896	119	119	119	4777	5015		528	8497	117.5	118	117	8379	8614		529	7239	73.5	73	74	7166	7313
	638	8712	65.5	66	65	8646	8777		530	4487	96	95	97	4392	4584		530	5222	106.5	106	107	5116	5329		530	4904	120	120	120	4784	5024		529	8510	114.5	115	114	8395	8624		530	7242	73	73	73	7169	7315
	639	8714	65	65	65	8649	8779		531	4497	94	93	95	4404	4592		531	5231	104.5	104	105	5127	5336		531	4911	119.5	119	120	4792	5031		530	8523	113	114	112	8409	8635		531	7244	73.5	73	74	7171	7318
	640	8716	64.5	64	65	8652	8781		532	4507	93.5	94	93	4413	4600		532	5240	102.5	101	104	5139	5344		532	4919	118	119	117	4800	5036		531	8537	114	116	112	8421	8649		532	7246	73.5	73	74	7173	7320
	641	8718	65	64	66	8654	8784		533	4517	94	95	93	4422	4610		533	5250	102.5	102	103	5148	5353		533	4926	119	119	119	4807	5045		532	8550	115	116	114	8434	8664		533	7249	73	73	73	7176	7322
	642	8721	65.5	65	66	8656	8787		534	4526	94.5	95	94	4431	4620		534	5259	102.5	101	104	5158	5363		534	4934	118.5	119	118	4815	5052		533	8563	119	120	118	8443	8681		534	7251	72.5	72	73	7179	7324
	643	8723	65.5	65	66	8658	8789		535	4536	96.5	97	96	4439	4632		535	5268	102.5	101	104	5167	5372		535	4941	119	119	119	4822	5060		534	8576	122.5	123	122	8453	8698		535	7253	72	71	73	7182	7326
	644	8725	65.5	65	66	8660	8791		536	4548	95.5	96	95	4452	4643		536	5278	101	100	102	5178	5380		536	4949	121	122	120	4827	5069		535	8589	127.5	128	127	8461	8716		536	7256	72	72	72	7184	7328
	645	8727	65.5	65	66	8662	8793		537	4560	95.5	96	95	4464	4655		537	5287	99.5	98	101	5189	5388		537	4956	122	122	122	4834	5078		535	8599	128	129	127	8470	8726		537	7258	72.5	73	72	7185	7330
	646	8729	65.5	65	66	8664	8795		538	4571	95	95	95	4476	4666		538	5297	99.5	100	99	5197	5396		538	4964	122.5	122	123	4842	5087		536	8599	128	129	127	8470	8726		538	7260	72.5	73	72	7187	7332
	647	8731	65.5	65	66	8666	8797		539	4583	97	97	97	4486	4680		539	5307	99.5	101	98	5206	5405		539	4971	124	124	124	4847	5095		537	8599	128	128	128	8471	8727		539	7263	72.5	74	71	7189	7334
	648	8734	65	65	65	8669	8799		540	4595	99.5	100	99	4495	4694		540	5316	100.5	101	100	5215	5416		540	4979	125	126	124	4853	5103		538	8600	127.5	128	127	8472	8727		540	7265	72.5	73	72	7192	7337
	649	8736	65	65	65	8671	8801		541	4607	98.5	99	98	4508	4705		541	5325	97.5	97	98	5228	5423		541	4986	124.5	126	123	4860	5109		539	8600	127.5	128	127	8472	8727		541	7267	72.5	73	72	7194	7339
	650	8738	64.5	64	65	8674	8803		542	4619	97.5	98	97	4521	4716		542	5335	96	96	96	5239	5431		542	4993	125	127	123	4866	5116		540	8600	127	127	127	8473	8727		542	7269	72	72	72	7197	7341
	651	8740	65	64	66	8676	8806		543	4630	99	98	100	4532	4730		543	5344	95	95	95	5249	5439		543	5000	124.5	126	123	4874	5123		541	8603	127	127	127	8476	8730		543	7272	71.5	73	70	7199	7342
	652	8743	64.5	64	65	8679	8808		544	4642	100.5	99	102	4543	4744		544	5353	95	95	95	5258	5448		544	5007	124.5	125	124	4882	5131		542	8606	127	128	126	8478	8732		544	7274	71.5	72	71	7202	7345
	653	8745	64.5	64	65	8681	8810		545	4654	103	101	105	4553	4759		545	5363	95.5	97	94	5266	5457		545	5014	125	126	124	4888	5138		543	8608	126.5	127	126	8481	8734		545	7276	72	73	71	7203	7347
	654	8747	64.5	64	65	8683	8812		546	4666	102.5	102	103	4564	4769		546	5372	92.5	93	92	5279	5464		546	5021	125	126	124	4895	5145		544	8611	126	127	125	8484	8736		546	7279	72	73	71	7206	7350
	655	8749	64.5	64	65	8685	8814		547	4678	103	102	104	4576	4782		547	5381	90.5	90	91	5291	5472		547	5028	126.5	127	126	4901	5154		545	8613	127	127	127	8486	8740		547	7281	72	73	71	7208	7352
	656	8752	64.5	64	65	8688	8817		548	4690	103.5	103	104	4587	4794		548	5391	89	89	89	5302	5480		548	5036	127.5	129	126	4907	5162		546	8616	127	128	126	8488	8742		548	7283	71.5	72	71	7211	7354
	657	8754	64.5	64	65	8690	8819		549	4702	105	104	106	4598	4808		549	5400	89	89	89	5311	5489		549	5043	128	129	127	4914	5170		547	8619	127	129	125	8490	8744		549	7285	72	72	72	7213	7357
	658	8756	64.5	64	65	8692	8821		550	4714	106.5	105	108	4609	4822		550	5409	89	89	89	5320	5498		550	5050	129.5	130	129	4920	5179		548	8621	127	128	126	8493	8747		550	7288	72.5	73	72	7215	7360
	659	8758	64.5	64	65	8694	8823		551	4727	104.5	104	105	4623	4832		551	5418	87.5	87	88	5331	5506		551	5057	128.5	129	128	4928	5185		549	8624	126.5	128	125	8496	8749		551	7290	73	73	73	7217	7363
	660	8761	64.5	65	64	8696	8825		552	4739	104.5	103	106	4636	4845		552	5428	85.5	85	86	5343	5514		552	5065	127.5	129	126	4936	5191		550	8626	127	128	126	8498	8752		552	7292	72.5	72	73	7220	7365
	661	8763	64.5	65	64	8698	8827		553	4752	104.5	104	105	4648	4857		553	5437	85.5	85	86	5352	5523		553	5072	127.5	129	126	4943	5198		551	8629	127	128	126	8501	8755		553	7294	72	72	72	7222	7366
	662	8765	65	65	65	8700	8830		554	4764	105.5	104	107	4660	4871		554	5446	84.5	84	85	5362	5531		554	5080	127	129	125	4951	5205		552	8632	127	129	125	8503	8757		554	7297	72.5	73	72	7224	7369
	663	8767	65	65	65	8702	8832		555	4777	107.5	107	108	4670	4885		555	5455	86	85	87	5370	5542		555	5087	128.5	129	128	4958	5215		553	8634	126.5	127	126	8507	8760		555	7299	72	72	72	7227	7371
	664	8802	62.5	62	63	8740	8865		556	4790	105.5	104	107	4686	4897		556	5464	84	82	86	5382	5550		556	5095	129.5	130	129	4965	5224		554	8637	127	128	126	8509	8763		556	7301	72	72	72	7229	7373
	665	8811	62.5	62	63	8749	8874		557	4803	104.5	104	105	4699	4908		557	5473	83	81	85	5392	5558		557	5102	132	131	133	4971	5235		555	8639	127.5	128	127	8511	8766		557	7304	72.5	73	72	7231	7376
	666	8812	62	62	62	8750	8874		558	4817	104	105	103	4712	4920		558	5482	81.5	80	83	5402	5565		558	5110	133	132	134	4978	5244		556	8642	127	128	126	8514	8768		558	7306	73	73	73	7233	7379
	667	8812	62	61	63	8751	8875		559	4830	104	105	103	4725	4933		559	5491	81.5	80	83	5411	5574		559	5117	133.5	132	135	4985	5252		557	8644	127	128	126	8516	8770		559	7308	72.5	72	73	7236	7381
	668	8813	61.5	61	62	8752	8875		560	4843	107	108	106	4735	4949		560	5500	82	81	83	5419	5583		560	5125	136	134	138	4991	5263		558	8647	127	129	125	8518	8772		560	7311	73	73	73	7238	7384
	669	8816	61.5	61	62	8755	8878		561	4856	105	106	104	4750	4960		561	5510	79	79	79	5431	5589		561	5132	135	133	137	4999	5269		559	8650	127.5	130	125	8520	8775		561	7313	73	73	73	7240	7386
	670	8819	61.5	61	62	8758	8881		562	4868	104	104	104	4764	4972		562	5519	77.5	76	79	5443	5598		562	5140	133.5	132	135	5008	5275		560	8652	127.5	129	126	8523	8778		562	7315	73	73	73	7242	7388
	671	8823	61	61	61	8762	8884		563	4880	103	103	103	4777	4983		563	5529	76.5	76	77	5453	5606		563	5147	133	131	135	5016	5282		561	8655	127.5	129	126	8526	8781		563	7317	72.5	72	73	7245	7390
	672	8826	61	61	61	8765	8887		564	4893	104	104	104	4789	4997		564	5538	76	75	77	5463	5615		564	5155	133	132	134	5023	5289		562	8657	126	127	125	8530	8782		564	7319	72	72	72	7247	7391
	673	8829	61.5	61	62	8768	8891		565	4905	106.5	106	107	4799	5012		565	5548	76.5	77	76	5471	5624		565	5162	133	132	134	5030	5296		563	8660	126.5	128	125	8532	8785		565	7322	72.5	73	72	7249	7394
	674	8833	61.5	61	62	8772	8895		566	4918	104.5	104	105	4814	5023		566	5557	73.5	73	74	5484	5631		566	5170	132.5	132	133	5038	5303		564	8662	126	127	125	8535	8787		566	7324	72	72	72	7252	7396
	675	8836	60.5	60	61	8776	8897		567	4931	104.5	105	104	4826	5035		567	5566	71.5	71	72	5495	5638		567	5177	134.5	134	135	5043	5312		565	8665	126	127	125	8538	8790		567	7326	72	72	72	7254	7398
	676	8839	60.5	60	61	8779	8900		568	4944	104.5	104	105	4840	5049		568	5575	71	70	72	5505	5647		568	5185	135	135	135	5050	5320		566	8668	126	127	125	8541	8793		568	7328	72	72	72	7256	7400
	677	8843	60.5	61	60	8782	8903		569	4957	105.5	105	106	4852	5063		569	5584	69.5	68	71	5516	5655		569	5192	134.5	134	135	5058	5327		567	8670	126	127	125	8543	8795		569	7330	71.5	71	72	7259	7402
	678	8846	60	60	60	8786	8906		570	4970	106.5	106	107	4864	5077		570	5594	69	69	69	5525	5663		570	5200	136	135	137	5065	5337		568	8673	126	127	125	8546	8798		570	7333	71.5	72	71	7261	7404
	679	8849	59.5	59	60	8790	8909		571	4983	108	108	108	4875	5091		571	5604	68.5	69	68	5535	5672		571	5207	134	133	135	5074	5342		569	8675	126	126	126	8549	8801		571	7335	72	72	72	7263	7407
	680	8853	59	59	59	8794	8912		572	4996	108.5	109	108	4887	5104		572	5614	68.5	69	68	5545	5682		572	5214	134	133	135	5081	5349		570	8678	127.5	128	127	8550	8805		572	7337	72	72	72	7265	7409
	681	8856	59	59	59	8797	8915		573	5009	109.5	109	110	4900	5119		573	5624	69	69	69	5555	5693		573	5221	132.5	131	134	5090	5355		571	8680	127	126	128	8554	8808		573	7340	71.5	72	71	7268	7411
	682	8859	60	60	60	8799	8919		574	5022	111.5	112	111	4910	5133		574	5634	70.5	70	71	5564	5705		574	5228	132.5	131	134	5097	5362		572	8683	126.5	126	127	8557	8810		574	7342	70.5	70	71	7272	7413
	683	8862	60.5	60	61	8802	8923		575	5035	114	113	115	4922	5150		575	5644	72	71	73	5573	5717		575	5236	132	131	133	5105	5369		573	8685	126	125	127	8560	8812		575	7344	71	70	72	7274	7416
	684	8873	57	57	57	8816	8930		576	5048	114	113	115	4935	5163		576	5654	71.5	70	73	5584	5727		576	5243	132	130	134	5113	5377		574	8688	126	126	126	8562	8814		576	7347	71	71	71	7276	7418
	685	8884	55.5	56	55	8828	8939		577	5061	115	114	116	4947	5177		577	5664	71	70	72	5594	5736		577	5250	132.5	131	134	5119	5384		575	8690	126	125	127	8565	8817		577	7349	71	71	71	7278	7420
	686	8894	55.5	56	55	8838	8949		578	5074	117	116	118	4958	5192		578	5674	71.5	70	73	5604	5747		578	5257	134	132	136	5125	5393		576	8693	126	125	127	8568	8820		578	7351	70.5	70	71	7281	7422
	687	8905	56	57	55	8848	8960		579	5087	119	118	120	4969	5207		579	5685	72.5	72	73	5613	5758		579	5265	134.5	133	136	5132	5401		577	8696	125.5	126	125	8570	8821		579	7354	70.5	71	70	7283	7424
	688	8915	58	58	58	8857	8973		580	5100	122	120	124	4980	5224		580	5695	75	74	76	5621	5771		580	5272	135	133	137	5139	5409		578	8698	126	125	127	8573	8825		580	7356	71	71	71	7285	7427
	689	8916	58.5	59	58	8857	8974		581	5113	120.5	120	121	4993	5234		581	5705	74	74	74	5631	5779		581	5279	134	132	136	5147	5415		579	8701	126	126	126	8575	8827		581	7358	71.5	71	72	7287	7430
	690	8917	58	59	57	8858	8974		582	5126	122.5	122	123	5004	5249		582	5714	73.5	72	75	5642	5789		582	5287	134	132	136	5155	5423		580	8703	125.5	125	126	8578	8829		582	7360	70.5	70	71	7290	7431
	691	8918	58	59	57	8859	8975		583	5139	123	123	123	5016	5262		583	5724	74	73	75	5651	5799		583	5294	132.5	130	135	5164	5429		581	8706	126	127	125	8579	8831		583	7363	70	70	70	7293	7433
	692	8918	58.5	59	58	8859	8976		584	5153	125	126	124	5027	5277		584	5734	75	74	76	5660	5810		584	5301	131	129	133	5172	5434		582	8708	126	126	126	8582	8834		584	7365	70	70	70	7295	7435
	693	8919	58	59	57	8860	8976		585	5166	128	129	127	5037	5293		585	5744	77	77	77	5667	5821		585	5309	131	130	132	5179	5441		583	8711	126	126	126	8585	8837		585	7367	69.5	69	70	7298	7437
	694	8920	58.5	59	58	8861	8978		586	5179	128	129	127	5050	5306		586	5754	75.5	76	75	5678	5829		586	5316	131	130	132	5186	5448		584	8713	125.5	125	126	8588	8839		586	7370	69.5	70	69	7300	7439
	695	8921	58	59	57	8862	8978		587	5192	128.5	130	127	5062	5319		587	5763	74.5	74	75	5689	5838		587	5323	131	129	133	5194	5456		585	8716	126	126	126	8590	8842		587	7372	69.5	69	70	7303	7442
	696	8921	58	58	58	8863	8979		588	5205	130	132	128	5073	5333		588	5773	75	75	75	5698	5848		588	5331	131.5	130	133	5201	5464		586	8718	125.5	125	126	8593	8844		588	7374	69.5	69	70	7305	7444
	697	8922	58.5	59	58	8863	8980		589	5219	131.5	133	130	5086	5349		589	5783	75	75	75	5708	5858		589	5338	131	129	133	5209	5471		587	8721	126	126	126	8595	8847		589	7376	70	69	71	7307	7447
	698	8923	58	59	57	8864	8980		590	5232	135.5	137	134	5095	5366		590	5793	76.5	77	76	5716	5869		590	5345	132.5	131	134	5214	5479		588	8724	126	127	125	8597	8849		590	7379	69.5	69	70	7310	7449
	699	8924	58	59	57	8865	8981		591	5245	134	135	133	5110	5378		591	5803	75.5	76	75	5727	5878		591	5353	130	129	131	5224	5484		589	8726	125.5	126	125	8600	8851		591	7381	70	70	70	7311	7451
	700	8924	58	58	58	8866	8982		592	5258	136.5	136	137	5122	5395		592	5813	74.5	75	74	5738	5887		592	5360	129	127	131	5233	5491		590	8729	125	126	124	8603	8853		592	7383	69	68	70	7315	7453
	701	8925	58.5	59	58	8866	8983		593	5272	137.5	138	137	5134	5409		593	5823	73.5	74	73	5749	5896		593	5367	129.5	127	132	5240	5499		591	8731	124.5	125	124	8606	8855		593	7386	69	69	69	7317	7455
	702	8926	58	59	57	8867	8983		594	5285	138	139	137	5146	5422		594	5832	74	74	74	5758	5906		594	5374	128.5	126	131	5248	5505		592	8734	123.5	124	123	8610	8857		594	7388	68.5	68	69	7320	7457
	703	8927	58	59	57	8868	8984		595	5298	140.5	140	141	5158	5439		595	5842	74.5	74	75	5768	5917		595	5382	128.5	127	130	5255	5512		593	8736	123.5	123	124	8613	8860		595	7390	68.5	68	69	7322	7459
	704	8927	58	58	58	8869	8985		596	5311	139.5	139	140	5172	5451		596	5854	73	73	73	5781	5927		596	5389	129	128	130	5261	5519		594	8739	123.5	123	124	8616	8863		596	7392	68.5	68	69	7324	7461
	705	8928	58	59	57	8869	8985		597	5324	141.5	141	142	5183	5466		597	5865	72.5	72	73	5793	5938		597	5396	130	129	131	5267	5527		595	8741	123.5	123	124	8618	8865		597	7395	68	68	68	7327	7463
	706	8929	58	59	57	8870	8986		598	5338	143	142	144	5196	5482		598	5876	72	72	72	5804	5948		598	5403	130.5	130	131	5273	5534		596	8744	123	123	123	8621	8867		598	7397	68	68	68	7329	7465
	707	8930	58	59	57	8871	8987		599	5351	145	142	148	5209	5499		599	5887	74.5	74	75	5813	5962		599	5411	132	132	132	5279	5543		597	8747	123	124	122	8623	8869		599	7399	68	68	68	7331	7467
	708	8930	57.5	58	57	8872	8987		600	5364	147	145	149	5219	5513		600	5899	76.5	76	77	5823	5976		600	5418	133.5	133	134	5285	5552		598	8749	123	123	123	8626	8872		600	7401	68.5	68	69	7333	7470
	709	8931	58	59	57	8872	8988		601	5384	145.5	143	148	5241	5532		601	5910	76	76	76	5834	5986		601	5425	132	131	133	5294	5558		599	8752	123	123	123	8629	8875		601	7404	68.5	69	68	7335	7472
	710	8932	58	59	57	8873	8989		602	5405	144	141	147	5264	5552		602	5921	76	75	77	5846	5998		602	5433	130	130	130	5303	5563		600	8754	123	122	124	8632	8878		602	7406	68	68	68	7338	7474
	711	8933	58	59	57	8874	8990		603	5425	143.5	141	146	5284	5571		603	5933	76	76	76	5857	6009		603	5440	129	128	130	5312	5570		601	8757	122.5	122	123	8635	8880		603	7409	68	68	68	7341	7477
	712	8933	57.5	58	57	8875	8990		604	5446	147	146	148	5300	5594		604	5944	77.5	77	78	5867	6022		604	5447	128.5	128	129	5319	5576		602	8759	122	121	123	8638	8882		604	7411	68	68	68	7343	7479
	713	8934	57.5	58	57	8876	8991		605	5466	151.5	151	152	5315	5618		605	5956	80	80	80	5876	6036		605	5454	127	125	129	5329	5583		603	8762	121	121	121	8641	8883		605	7414	67.5	68	67	7346	7481
	714	8935	57.5	58	57	8877	8992		606	5489	148.5	149	148	5340	5637		606	5968	78	78	78	5890	6046		606	5462	126	125	127	5337	5589		604	8765	121.5	122	121	8643	8886		606	7416	68	68	68	7348	7484
	715	8936	58	59	57	8877	8993		607	5511	149.5	149	150	5362	5661		607	5979	78	77	79	5902	6058		607	5469	126.5	125	128	5344	5597		605	8767	120	120	120	8647	8887		607	7419	67.5	68	67	7351	7486
	716	8936	58	58	58	8878	8994		608	5533	150.5	151	150	5382	5683		608	5991	78.5	79	78	5912	6069		608	5476	126.5	125	128	5351	5604		606	8770	119.5	120	119	8650	8889		608	7421	68	68	68	7353	7489
	717	8937	57.5	58	57	8879	8994		609	5555	154.5	155	154	5400	5709		609	6003	80.5	80	81	5923	6084		609	5483	127	125	129	5358	5612		607	8772	120	120	120	8652	8892		609	7424	68	69	67	7355	7491
	718	8938	58	59	57	8879	8995		610	5577	159.5	159	160	5418	5737		610	6015	82.5	82	83	5933	6098		610	5491	127.5	126	129	5365	5620		608	8775	120	120	120	8655	8895		610	7426	68.5	69	68	7357	7494
	719	8939	58	59	57	8880	8996		611	5599	155.5	155	156	5444	5755		611	6027	82	81	83	5946	6110		611	5498	126	124	128	5374	5626		609	8778	120	121	119	8657	8897		611	7429	68.5	69	68	7360	7497
	720	8939	58	58	58	8881	8997		612	5621	154	153	155	5468	5776		612	6038	80.5	79	82	5959	6120		612	5506	125	124	126	5382	5632		610	8780	119.5	120	119	8660	8899		612	7431	68	68	68	7363	7499
	721	8940	58	59	57	8881	8997		613	5643	154.5	154	155	5489	5798		613	6050	81	80	82	5970	6132		613	5513	123	121	125	5392	5638		611	8783	119.5	120	119	8663	8902		613	7434	67.5	68	67	7366	7501
	722	8941	58	59	57	8882	8998		614	5665	156.5	157	156	5508	5821		614	6062	83.5	82	85	5980	6147		614	5521	121.5	121	122	5400	5643		612	8785	119	119	119	8666	8904		614	7436	68	68	68	7368	7504
	723	8942	58.5	60	57	8882	8999		615	5686	160	161	159	5525	5845		615	6074	85.5	85	86	5989	6160		615	5528	121	119	123	5409	5651		613	8788	119	119	119	8669	8907		615	7439	68	68	68	7371	7507
	724	8942	57.5	58	57	8884	8999		616	5708	155.5	157	154	5551	5862		616	6086	83	83	83	6003	6169		616	5536	120	119	121	5417	5657		614	8791	120	120	120	8671	8911		616	7442	67.5	68	67	7374	7509
	725	8943	58	59	57	8884	9000		617	5730	151.5	152	151	5578	5881		617	6097	82	82	82	6015	6179		617	5543	120	119	121	5424	5664		615	8793	119.5	119	120	8674	8913		617	7444	67.5	68	67	7376	7511
	726	8944	57.5	58	57	8886	9001		618	5751	151	152	150	5599	5901		618	6109	81	81	81	6028	6190		618	5551	121	121	121	5430	5672		616	8796	119.5	119	120	8677	8916		618	7447	67.5	68	67	7379	7514
	727	8945	58	59	57	8886	9002		619	5773	151	153	149	5620	5922		619	6121	81.5	83	80	6038	6201		619	5559	121.5	121	122	5438	5681		617	8799	119.5	120	119	8679	8918		619	7449	68	68	68	7381	7517
	728	8945	58	58	58	8887	9003		620	5794	153.5	154	153	5640	5947		620	6132	83.5	84	83	6048	6215		620	5566	123.5	123	124	5443	5690		618	8801	119.5	119	120	8682	8921		620	7452	68.5	69	68	7383	7520
	729	8946	57.5	58	57	8888	9003		621	5816	149	150	148	5666	5964		621	6146	82.5	83	82	6063	6228		621	5573	122	121	123	5452	5696		619	8804	119	119	119	8685	8923		621	7454	68.5	69	68	7385	7522
	730	8947	58	59	57	8888	9004		622	5837	146.5	147	146	5690	5983		622	6161	81.5	82	81	6079	6242		622	5580	119.5	119	120	5461	5700		620	8807	118.5	119	118	8688	8925		622	7457	67.5	68	67	7389	7524
	731	8948	57.5	58	57	8890	9005		623	5858	144.5	145	144	5713	6002		623	6175	83	84	82	6091	6257		623	5588	118	118	118	5470	5706		621	8809	117.5	117	118	8692	8927		623	7460	67.5	68	67	7392	7527
	732	8949	58	59	57	8890	9006		624	5879	144	145	143	5734	6022		624	6189	87	87	87	6102	6276		624	5595	117	117	117	5478	5712		622	8812	117.5	117	118	8695	8930		624	7462	67.5	67	68	7395	7530
	733	8949	57.5	58	57	8891	9006		625	5901	146	148	144	5753	6045		625	6203	90.5	90	91	6113	6294		625	5602	116.5	116	117	5486	5719		623	8815	117	117	117	8698	8932		625	7465	67.5	68	67	7397	7532
	734	8950	57.5	58	57	8892	9007		626	5923	141	143	139	5780	6062		626	6218	90	90	90	6128	6308		626	5609	116	115	117	5494	5726		624	8817	117	116	118	8701	8935		626	7468	68	69	67	7399	7535
	735	8951	57.5	58	57	8893	9008		627	5944	135.5	137	134	5807	6078		627	6232	88.5	87	90	6145	6322		627	5616	115	114	116	5502	5732		625	8820	118	118	118	8702	8938		627	7470	68	68	68	7402	7538
	736	8952	58	59	57	8893	9009		628	5966	132.5	134	131	5832	6097		628	6247	89.5	89	90	6158	6337		628	5624	114.5	115	114	5509	5738		626	8823	117.5	118	117	8705	8940		628	7473	67.5	68	67	7405	7540
	737	8952	58	58	58	8894	9010		629	5988	132	133	131	5855	6119		629	6262	93	93	93	6169	6355		629	5631	114	115	113	5516	5744		627	8826	118	119	117	8707	8943		629	7475	68	68	68	7407	7543
	738	8953	58	58	58	8895	9011		630	6010	132	133	131	5877	6141		630	6277	96	96	96	6181	6373		630	5638	115	116	114	5522	5752		628	8828	118	118	118	8710	8946		630	7478	69	69	69	7409	7547
	739	8954	57.5	58	57	8896	9011		631	6026	131.5	132	131	5894	6157		631	6291	93	92	94	6199	6385		631	5645	112.5	113	112	5532	5757		629	8831	118	119	117	8712	8948		631	7481	69.5	70	69	7411	7550
	740	8955	58	59	57	8896	9012		632	6042	130	130	130	5912	6172		632	6305	92.5	92	93	6213	6398		632	5652	111.5	112	111	5540	5763		630	8834	118	119	117	8715	8951		632	7483	69	69	69	7414	7552
	741	8955	58	58	58	8897	9013		633	6058	130.5	130	131	5928	6189		633	6319	93.5	92	95	6227	6414		633	5659	110.5	111	110	5548	5769		631	8836	118	119	117	8717	8953		633	7486	68.5	69	68	7417	7554
	742	8956	57.5	58	57	8898	9013		634	6075	132	133	131	5942	6206		634	6334	94	93	95	6241	6429		634	5666	108.5	109	108	5557	5774		632	8839	117.5	119	116	8720	8955		634	7488	68.5	69	68	7419	7556
	743	8957	58	59	57	8898	9014		635	6091	133.5	133	134	5958	6225		635	6348	96.5	94	99	6254	6447		635	5673	107	108	106	5565	5779		633	8842	117.5	119	116	8723	8958		635	7491	68.5	69	68	7422	7559
	744	8958	58	59	57	8899	9015		636	6105	133	132	134	5973	6239		636	6360	96	95	97	6265	6457		636	5680	106	107	105	5573	5785		634	8844	117	117	117	8727	8961		636	7494	68.5	70	67	7424	7561
	745	8958	58	58	58	8900	9016		637	6120	133.5	133	134	5987	6254		637	6372	96	96	96	6276	6468		637	5687	105.5	107	104	5580	5791		635	8847	116.5	117	116	8730	8963		637	7496	68.5	69	68	7427	7564
	746	8959	57.5	58	57	8901	9016		638	6134	134	133	135	6001	6269		638	6383	97	97	97	6286	6480		638	5694	104	106	102	5588	5796		636	8849	116	116	116	8733	8965		638	7499	68.5	70	67	7429	7566
	747	8960	57.5	58	57	8902	9017		639	6149	136	135	137	6014	6286		639	6395	98.5	100	97	6295	6492		639	5701	103.5	105	102	5596	5803		637	8852	116	116	116	8736	8968		639	7501	68.5	69	68	7432	7569
	748	8961	57.5	58	57	8903	9018		640	6164	137.5	138	137	6026	6301		640	6407	100.5	102	99	6305	6506		640	5708	104	105	103	5603	5811		638	8855	116	117	115	8738	8970		640	7504	69	70	68	7434	7572
	749	8961	58	58	58	8903	9019		641	6179	136.5	137	136	6042	6315		641	6418	99	100	98	6318	6516		641	5715	103	104	102	5611	5817		639	8857	115.5	116	115	8741	8972		641	7506	68.5	69	68	7437	7574
	750	8962	58	58	58	8904	9020		642	6194	135.5	136	135	6058	6329		642	6429	98.5	100	97	6329	6526		642	5722	101	102	100	5620	5822		640	8860	115.5	116	115	8744	8975		642	7509	68.5	69	68	7440	7577
	751	8963	57.5	58	57	8905	9020		643	6209	134	134	134	6075	6343		643	6439	98.5	99	98	6340	6537		643	5729	99.5	100	99	5629	5828		641	8863	115.5	117	114	8746	8977		643	7511	68.5	69	68	7442	7579
	752	8964	57.5	58	57	8906	9021		644	6224	135.5	136	135	6088	6359		644	6450	100	100	100	6350	6550		644	5737	99	100	98	5637	5835		642	8865	116	117	115	8748	8980		644	7514	68	68	68	7446	7582
	753	8964	58	58	58	8906	9022		645	6239	137.5	138	137	6101	6376		645	6461	102.5	102	103	6359	6564		645	5744	98	99	97	5645	5841		643	8868	115	116	114	8752	8982		645	7517	67.5	68	67	7449	7584
	754	8965	58	58	58	8907	9023		646	6254	137.5	137	138	6117	6392		646	6472	101	100	102	6372	6574		646	5751	98	99	97	5652	5848		644	8871	115.5	117	114	8754	8985		646	7519	67	67	67	7452	7586
	755	8966	58	58	58	8908	9024		647	6269	137.5	138	137	6131	6406		647	6483	99.5	98	101	6385	6584		647	5758	98	99	97	5659	5855		645	8873	115.5	116	115	8757	8988		647	7522	67.5	68	67	7454	7589
	756	8967	57.5	58	57	8909	9024		648	6284	139	141	137	6143	6421		648	6494	99	98	100	6396	6594		648	5765	97.5	98	97	5667	5862		646	8876	115	116	114	8760	8990		648	7524	67.5	67	68	7457	7592
	757	8968	58	59	57	8909	9025		649	6299	139.5	140	139	6159	6438		649	6506	100.5	101	100	6405	6606		649	5772	98.5	99	98	5673	5870		647	8879	114.5	116	113	8763	8992		649	7527	68	68	68	7459	7595
	758	8968	58	58	58	8910	9026		650	6313	140.5	141	140	6172	6453		650	6517	102	102	102	6415	6619		650	5779	99	99	99	5680	5878		648	8881	114.5	115	114	8766	8995		650	7529	68.5	68	69	7461	7598
	759	8969	58	58	58	8911	9027		651	6329	139	140	138	6189	6467		651	6528	102	102	102	6426	6630		651	5785	98.5	98	99	5687	5884		649	8884	114.5	115	114	8769	8998		651	7532	69	69	69	7463	7601
	760	8970	58	59	57	8911	9027		652	6344	137.5	137	138	6207	6482		652	6539	101	101	101	6438	6640		652	5791	98.5	98	99	5693	5890		650	8887	113.5	114	113	8773	9000		652	7535	68.5	69	68	7466	7603
	761	8971	58	59	57	8912	9028		653	6360	137.5	137	138	6223	6498		653	6550	101	100	102	6450	6652		653	5798	98.5	99	98	5699	5896		651	8889	113.5	114	113	8775	9002		653	7537	68	68	68	7469	7605
	762	8971	58	58	58	8913	9029		654	6375	138.5	138	139	6237	6514		654	6561	102	101	103	6460	6664		654	5804	99.5	100	99	5704	5903		652	8892	113.5	114	113	8778	9005		654	7540	67.5	68	67	7472	7607
	763	8972	58.5	59	58	8913	9030		655	6391	140.5	141	140	6250	6531		655	6572	103.5	103	104	6469	6676		655	5810	99	99	99	5711	5909		653	8895	113.5	114	113	8781	9008		655	7542	68	68	68	7474	7610
	764	8973	58	59	57	8914	9030		656	6406	137	136	138	6270	6544		656	6583	102	101	103	6482	6686		656	5817	99.5	101	98	5716	5915		654	8898	113.5	114	113	8784	9011		656	7545	68	68	68	7477	7613
	765	8974	58	59	57	8915	9031		657	6422	134.5	133	136	6289	6558		657	6594	101	100	102	6494	6696		657	5823	101	102	100	5721	5923		655	8900	113	113	113	8787	9013		657	7548	68.5	69	68	7479	7616
	766	8974	58	58	58	8916	9032		658	6438	134.5	133	136	6305	6574		658	6605	100.5	100	101	6505	6706		658	5829	102	103	101	5726	5930		656	8903	113.5	114	113	8789	9016		658	7550	68	68	68	7482	7618
	767	8975	57.5	58	57	8917	9032		659	6454	136.5	136	137	6318	6591		659	6616	101	100	102	6516	6718		659	5835	103.5	104	103	5731	5938		657	8906	114	115	113	8791	9019		659	7553	68	68	68	7485	7621
	768	8976	58	59	57	8917	9033		660	6470	137.5	136	139	6334	6609		660	6627	102	101	103	6526	6730		660	5842	105	106	104	5736	5946		658	8908	114.5	115	114	8793	9022		660	7555	68	67	69	7488	7624
	769	8977	58	59	57	8918	9034		661	6486	135.5	135	136	6351	6622		661	6638	101	100	102	6538	6740		661	5848	104	105	103	5743	5951		659	8911	114.5	115	114	8796	9025		661	7558	68	68	68	7490	7626
	770	8977	58	58	58	8919	9035		662	6502	134	133	135	6369	6637		662	6649	101	101	101	6548	6750		662	5854	103	103	103	5751	5957		660	8914	114.5	116	113	8798	9027		662	7560	67.5	67	68	7493	7628
	771	8978	57.5	58	57	8920	9035		663	6518	134	132	136	6386	6654		663	6660	101.5	101	102	6559	6762		663	5860	103	104	102	5756	5962		661	8916	114	115	113	8801	9029		663	7563	68	68	68	7495	7631
	772	8979	57.5	58	57	8921	9036		664	6534	135	132	138	6402	6672		664	6670	101.5	100	103	6570	6773		664	5867	102.5	104	101	5763	5968		662	8919	113	114	112	8805	9031		664	7566	68	69	67	7497	7633
	773	8979	58	58	58	8921	9037		665	6550	136.5	135	138	6415	6688		665	6681	103.5	102	105	6579	6786		665	5873	103.5	104	103	5769	5976		663	8921	112.5	113	112	8808	9033		665	7568	68	68	68	7500	7636
	774	8980	58	58	58	8922	9038		666	6565	132.5	131	134	6434	6699		666	6692	100.5	99	102	6593	6794		666	5879	103.5	104	103	5775	5982		664	8924	112	113	111	8811	9035		666	7571	67.5	68	67	7503	7638
	775	8981	57.5	58	57	8923	9038		667	6581	130	127	133	6454	6714		667	6703	100	99	101	6604	6804		667	5886	104.5	106	103	5780	5989		665	8927	111.5	113	110	8814	9037		667	7574	67	68	66	7506	7640
	776	8982	58	59	57	8923	9039		668	6596	129	127	131	6469	6727		668	6714	100	99	101	6615	6815		668	5892	106	107	105	5785	5997		666	8929	110.5	111	110	8818	9039		668	7576	67.5	68	67	7508	7643
	777	8983	58	59	57	8924	9040		669	6612	130	127	133	6485	6745		669	6725	101.5	100	103	6625	6828		669	5898	107.5	108	107	5790	6005		667	8932	110.5	111	110	8821	9042		669	7579	68	69	67	7510	7646
	778	8983	58	58	58	8925	9041		670	6627	131.5	129	134	6498	6761		670	6736	103.5	103	104	6633	6840		670	5904	109.5	110	109	5794	6013		668	8934	110.5	111	110	8823	9044		670	7581	67	67	67	7514	7648
	779	8984	58.5	59	58	8925	9042		671	6643	127.5	125	130	6518	6773		671	6747	102	103	101	6644	6848		671	5911	108.5	109	108	5802	6019		669	8937	110.5	112	109	8825	9046		671	7584	67.5	68	67	7516	7651
	780	8985	58.5	59	58	8926	9043		672	6659	126	124	128	6535	6787		672	6758	101	102	100	6656	6858		672	5917	108.5	108	109	5809	6026		670	8939	110.5	112	109	8827	9048		672	7587	66.5	67	66	7520	7653
	781	8986	58.5	59	58	8927	9044		673	6675	126	125	127	6550	6802		673	6768	100	101	99	6667	6867		673	5923	108.5	108	109	5815	6032		671	8942	110	112	108	8830	9050		673	7589	67	67	67	7522	7656
	782	8986	58	58	58	8928	9044		674	6691	125.5	125	126	6566	6817		674	6779	100	100	100	6679	6879		674	5929	108	107	109	5822	6038		672	8944	110.5	112	109	8832	9053		674	7592	66.5	67	66	7525	7658
	783	8987	58.5	59	58	8928	9045		675	6707	126.5	126	127	6581	6834		675	6790	100.5	101	100	6689	6890		675	5936	108	107	109	5829	6045		673	8947	110	112	108	8835	9055		675	7594	66.5	66	67	7528	7661
	784	8988	58.5	59	58	8929	9046		676	6722	123	123	123	6599	6845		676	6801	98	98	98	6703	6899		676	5942	108.5	107	110	5835	6052		674	8950	111	113	109	8837	9059		676	7597	67	67	67	7530	7664
	785	8989	58.5	59	58	8930	9047		677	6736	121	120	122	6616	6858		677	6812	96.5	98	95	6714	6907		677	5948	108	105	111	5843	6059		675	8952	111	113	109	8839	9061		677	7600	66.5	67	66	7533	7666
	786	8989	59	59	59	8930	9048		678	6751	120.5	120	121	6631	6872		678	6823	96.5	98	95	6725	6918		678	5955	108.5	106	111	5849	6066		676	8955	110.5	113	108	8842	9063		678	7602	66	66	66	7536	7668
	787	8990	58.5	59	58	8931	9048		679	6766	120.5	120	121	6646	6887		679	6834	97	99	95	6735	6929		679	5961	109.5	107	112	5854	6073		677	8957	109.5	111	108	8846	9065		679	7605	66.5	67	66	7538	7671
	788	8991	58.5	59	58	8932	9049		680	6781	120.5	121	120	6660	6901		680	6845	98.5	101	96	6744	6941		680	5967	110	107	113	5860	6080		678	8960	109.5	112	107	8848	9067		680	7608	66	67	65	7541	7673
	789	8992	58.5	59	58	8933	9050		681	6796	117	117	117	6679	6913		681	6856	96	98	94	6758	6950		681	5973	111	108	114	5865	6087		679	8962	109	111	107	8851	9069		681	7610	66.5	67	66	7543	7676
	790	8992	58.5	59	58	8933	9050		682	6812	114	115	113	6697	6925		682	6867	94.5	96	93	6771	6960		682	5979	110.5	108	113	5871	6092		680	8965	109.5	112	107	8853	9072		682	7613	66	67	65	7546	7678
	791	8993	58.5	59	58	8934	9051		683	6827	113.5	114	113	6713	6940		683	6878	94	96	92	6782	6970		683	5986	110.5	108	113	5878	6099		681	8968	110	113	107	8855	9075		683	7615	65.5	66	65	7549	7680
	792	8994	58.5	59	58	8935	9052		684	6842	112	112	112	6730	6954		684	6889	94	97	91	6792	6980		684	5992	110.5	109	112	5883	6104		682	8970	109	111	107	8859	9077		684	7618	65.5	67	64	7551	7682
	793	8995	58.5	59	58	8936	9053		685	6857	112.5	111	114	6746	6971		685	6900	94.5	96	93	6804	6993		685	5998	111	109	113	5889	6111		683	8973	109	112	106	8861	9079		685	7620	65	66	64	7554	7684
	794	8995	58.5	58	59	8937	9054		686	6873	108	107	109	6766	6982		686	6911	93	94	92	6817	7003		686	6004	111.5	109	114	5895	6118		684	8975	109	111	107	8864	9082		686	7623	65	66	64	7557	7687
	795	8996	58	58	58	8938	9054		687	6888	103.5	102	105	6786	6993		687	6922	91.5	93	90	6829	7012		687	6010	112	110	114	5900	6124		685	8978	109	112	106	8866	9084		687	7626	64.5	66	63	7560	7689
	796	8997	58.5	59	58	8938	9055		688	6904	101	99	103	6805	7007		688	6932	90.5	91	90	6841	7022		688	6016	113.5	112	115	5904	6131		686	8980	109	111	107	8869	9087		688	7628	64.5	65	64	7563	7692
	797	8998	58.5	59	58	8939	9056		689	6919	100.5	99	102	6820	7021		689	6943	90	91	89	6852	7032		689	6022	114.5	113	116	5909	6138		687	8983	108.5	111	106	8872	9089		689	7631	65	66	64	7565	7695
	798	8999	58	59	57	8940	9056		690	6935	100.5	100	101	6835	7036		690	6954	91.5	92	91	6862	7045		690	6028	115	114	116	5914	6144		688	8985	108.5	110	107	8875	9092		690	7633	65	65	65	7568	7698
	799	8999	58	58	58	8941	9057		691	6949	97.5	98	97	6851	7046		691	6965	88.5	90	87	6875	7052		691	6035	114.5	114	115	5921	6150		689	8988	109	111	107	8877	9095		691	7636	65	66	64	7570	7700
	800	9000	58.5	59	58	8941	9058		692	6963	94	93	95	6870	7058		692	6976	86.5	88	85	6888	7061		692	6041	114	113	115	5928	6156		690	8991	109	111	107	8880	9098		692	7638	65	65	65	7573	7703
	801	9001	58.5	59	58	8942	9059		693	6977	93	93	93	6884	7070		693	6986	85.5	86	85	6900	7071		693	6047	114	113	115	5934	6162		691	8993	108.5	110	107	8883	9100		693	7641	64.5	65	64	7576	7705
	802	9002	58.5	59	58	8943	9060		694	6991	91.5	91	92	6900	7083		694	6997	85.5	86	85	6911	7082		694	6054	113.5	113	114	5941	6168		692	8996	108	110	106	8886	9102		694	7643	64	64	64	7579	7707
	803	9002	58.5	59	58	8943	9060		695	7005	92.5	91	94	6914	7099		695	7008	86.5	86	87	6922	7095		695	6060	113	112	114	5948	6174		693	8999	108	110	106	8889	9105		695	7646	63.5	64	63	7582	7709
	804	9003	58.5	59	58	8944	9061		696	7017	91	90	92	6927	7109		696	7018	85.5	85	86	6933	7104		696	6066	113	111	115	5955	6181		694	9001	107.5	109	106	8892	9107		696	7649	63.5	64	63	7585	7712
	805	9004	58	59	57	8945	9061		697	7028	90.5	89	92	6939	7120		697	7029	84	84	84	6945	7113		697	6073	114.5	113	116	5960	6189		695	9004	107.5	109	106	8895	9110		697	7651	63	63	63	7588	7714
	806	9005	58	59	57	8946	9062		698	7039	89.5	88	91	6951	7130		698	7039	83.5	83	84	6956	7123		698	6079	115.5	114	117	5965	6196		696	9007	107	109	105	8898	9112		698	7654	63	64	62	7590	7716
	807	9024	119	117	121	8907	9145		699	7051	90.5	90	91	6961	7142		699	7050	83	82	84	6968	7134		699	6085	116	115	117	5970	6202		697	9009	106.5	108	105	8901	9114		699	7656	63	63	63	7593	7719
									700	7062	91	89	93	6973	7155		700	7060	84	84	84	6976	7144		700	6092	117.5	117	118	5975	6210		698	9012	106	108	104	8904	9116		700	7659	63.5	64	63	7595	7722
									701	7074	88.5	88	89	6986	7163		701	7070	82.5	83	82	6987	7152		701	6098	117	116	118	5982	6216		699	9015	106	109	103	8906	9118		701	7661	64	64	64	7597	7725
									702	7085	88	87	89	6998	7174		702	7080	83	84	82	6996	7162		702	6104	117	116	118	5988	6222		700	9017	105.5	108	103	8909	9120		702	7664	64	64	64	7600	7728
									703	7096	87.5	86	89	7010	7185		703	7091	83.5	84	83	7007	7174		703	6111	116	115	117	5996	6228		701	9020	105.5	108	103	8912	9123		703	7666	63.5	63	64	7603	7730
									704	7108	87.5	86	89	7022	7197		704	7101	84	84	84	7017	7185		704	6117	116.5	115	118	6002	6235		702	9023	106	109	103	8914	9126		704	7669	64	64	64	7605	7733
									705	7119	88.5	87	90	7032	7209		705	7111	86.5	85	88	7026	7199		705	6123	116.5	115	118	6008	6241		703	9025	106	108	104	8917	9129		705	7671	64	64	64	7607	7735
									706	7131	85	84	86	7047	7217		706	7122	85	85	85	7037	7207		706	6130	117.5	117	118	6013	6248		704	9028	106	108	104	8920	9132		706	7674	64	65	63	7609	7737
									707	7142	83	82	84	7060	7226		707	7132	84	84	84	7048	7216		707	6136	118	117	119	6019	6255		705	9031	106.5	109	104	8922	9135		707	7676	63.5	64	63	7612	7739
									708	7154	82	81	83	7073	7237		708	7142	84	84	84	7058	7226		708	6142	119	118	120	6024	6262		706	9033	106.5	108	105	8925	9138		708	7679	64	65	63	7614	7742
									709	7165	83	82	84	7083	7249		709	7153	84	83	85	7070	7238		709	6149	119	119	119	6030	6268		707	9036	105	107	103	8929	9139		709	7681	64	64	64	7617	7745
									710	7177	83.5	83	84	7094	7261		710	7163	85	83	87	7080	7250		710	6155	120.5	120	121	6035	6276		708	9038	105.5	107	104	8931	9142		710	7684	64	64	64	7620	7748
									711	7188	80.5	79	82	7109	7270		711	7174	83	82	84	7092	7258		711	6161	118.5	118	119	6043	6280		709	9041	105	107	103	8934	9144		711	7686	64.5	64	65	7622	7751
									712	7200	78	77	79	7123	7279		712	7184	82	81	83	7103	7267		712	6168	118	118	118	6050	6286		710	9043	104.5	106	103	8937	9146		712	7689	64.5	65	64	7624	7753
									713	7211	76.5	76	77	7135	7288		713	7194	82.5	81	84	7113	7278		713	6174	118	117	119	6057	6293		711	9046	104	106	102	8940	9148		713	7691	64	64	64	7627	7755
									714	7223	76.5	77	76	7146	7299		714	7205	82	82	82	7123	7287		714	6180	117.5	116	119	6064	6299		712	9048	104	105	103	8943	9151		714	7693	64	64	64	7629	7757
									715	7234	77	77	77	7157	7311		715	7215	83.5	83	84	7132	7299		715	6186	118.5	117	120	6069	6306		713	9051	104	105	103	8946	9154		715	7696	64	64	64	7632	7760
									716	7246	73.5	74	73	7172	7319		716	7225	82	81	83	7144	7308		716	6193	118	116	120	6077	6313		714	9054	104	106	102	8948	9156		716	7698	64.5	64	65	7634	7763
									717	7257	71.5	72	71	7185	7328		717	7236	80	80	80	7156	7316		717	6199	118.5	117	120	6082	6319		715	9056	104	105	103	8951	9159		717	7700	64.5	64	65	7636	7765
									718	7268	70	70	70	7198	7338		718	7246	79.5	80	79	7166	7325		718	6205	118.5	116	121	6089	6326		716	9059	103	104	102	8955	9161		718	7703	64.5	65	64	7638	7767
									719	7280	69	69	69	7211	7349		719	7256	79	79	79	7177	7335		719	6212	119.5	119	120	6093	6332		717	9061	103	104	102	8957	9163		719	7705	65	65	65	7640	7770
									720	7291	70	70	70	7221	7361		720	7266	80	80	80	7186	7346		720	6218	120.5	119	122	6099	6340		718	9064	103	104	102	8960	9166		720	7707	65	65	65	7642	7772
									721	7302	67.5	66	69	7236	7371		721	7276	79.5	79	80	7197	7356		721	6224	119.5	118	121	6106	6345		719	9066	103	104	102	8962	9168		721	7710	65.5	66	65	7644	7775
									722	7313	65	64	66	7249	7379		722	7285	79.5	78	81	7207	7366		722	6230	118	116	120	6114	6350		720	9069	102.5	104	101	8965	9170		722	7712	65	65	65	7647	7777
									723	7325	64	63	65	7262	7390		723	7295	80.5	80	81	7215	7376		723	6237	117.5	117	118	6120	6355		721	9071	102.5	103	102	8968	9173		723	7714	64.5	64	65	7650	7779
									724	7336	64.5	63	66	7273	7402		724	7304	82.5	82	83	7222	7387		724	6243	117.5	117	118	6126	6361		722	9074	101.5	102	101	8972	9175		724	7717	64.5	65	64	7652	7781
									725	7347	66.5	66	67	7281	7414		725	7314	84	84	84	7230	7398		725	6249	117.5	118	117	6131	6366		723	9077	101	102	100	8975	9177		725	7719	64.5	64	65	7655	7784
									726	7358	63.5	63	64	7295	7422		726	7323	82.5	82	83	7241	7406		726	6255	117	118	116	6137	6371		724	9079	100.5	101	100	8978	9179		726	7722	64.5	65	64	7657	7786
									727	7369	62.5	62	63	7307	7432		727	7332	82.5	82	83	7250	7415		727	6262	117.5	119	116	6143	6378		725	9082	101	102	100	8980	9182		727	7724	65	65	65	7659	7789
									728	7380	63	62	64	7318	7444		728	7341	84	83	85	7258	7426		728	6268	118	120	116	6148	6384		726	9085	100.5	101	100	8984	9185		728	7726	65	65	65	7661	7791
									729	7391	64.5	63	66	7328	7457		729	7351	85	85	85	7266	7436		729	6274	118	119	117	6155	6391		727	9087	100	100	100	8987	9187		729	7729	65	66	64	7663	7793
									730	7402	66	65	67	7337	7469		730	7360	85.5	85	86	7275	7446		730	6280	118	119	117	6161	6397		728	9090	101	101	101	8989	9191		730	7731	65	65	65	7666	7796
									731	7414	65	64	66	7350	7480		731	7369	85	85	85	7284	7454		731	6287	117	119	115	6168	6402		729	9092	101	100	102	8992	9194		731	7734	65.5	66	65	7668	7799
									732	7426	65	64	66	7362	7492		732	7378	85.5	86	85	7292	7463		732	6293	116	117	115	6176	6408		730	9095	101.5	101	102	8994	9197		732	7736	64.5	65	64	7671	7800
									733	7438	66.5	65	68	7373	7506		733	7387	86	87	85	7300	7472		733	6300	115.5	117	114	6183	6414		731	9098	101.5	101	102	8997	9200		733	7738	64.5	65	64	7673	7802
									734	7451	69.5	69	70	7382	7521		734	7396	87.5	88	87	7308	7483		734	6306	115.5	117	114	6189	6420		732	9100	102	101	103	8999	9203		734	7741	64.5	65	64	7676	7805
									735	7463	72.5	72	73	7391	7536		735	7405	89.5	90	89	7315	7494		735	6312	114.5	115	114	6197	6426		733	9103	102	101	103	9002	9206		735	7743	64.5	65	64	7678	7807
									736	7475	71.5	71	72	7404	7547		736	7415	88	89	87	7326	7502		736	6319	114.5	115	114	6204	6433		734	9106	102.5	103	102	9003	9208		736	7746	64	65	63	7681	7809
									737	7488	72.5	72	73	7416	7561		737	7424	87	87	87	7337	7511		737	6325	115	115	115	6210	6440		735	9108	102.5	102	103	9006	9211		737	7748	64.5	65	64	7683	7812
									738	7501	74	74	74	7427	7575		738	7433	87.5	88	87	7345	7520		738	6331	114.5	114	115	6217	6446		736	9111	102.5	103	102	9008	9213		738	7750	64.5	64	65	7686	7815
									739	7513	76	75	77	7438	7590		739	7442	88.5	88	89	7354	7531		739	6338	114.5	115	114	6223	6452		737	9113	101.5	101	102	9012	9215		739	7753	64.5	65	64	7688	7817
									740	7526	78.5	79	78	7447	7604		740	7452	90	90	90	7362	7542		740	6344	115	116	114	6228	6458		738	9116	101.5	102	101	9014	9217		740	7755	65	65	65	7690	7820
									741	7538	78.5	78	79	7460	7617		741	7461	88.5	88	89	7373	7550		741	6350	113	113	113	6237	6463		739	9118	100	100	100	9018	9218		741	7758	64.5	65	64	7693	7822
									742	7551	78.5	79	78	7472	7629		742	7470	88	87	89	7383	7559		742	6357	113	114	112	6243	6469		740	9121	100	100	100	9021	9221		742	7760	64.5	65	64	7695	7824
									743	7564	80	82	78	7482	7642		743	7479	87	86	88	7393	7567		743	6363	111.5	113	110	6250	6473		741	9124	99.5	100	99	9024	9223		743	7762	64.5	64	65	7698	7827
									744	7576	82	83	81	7493	7657		744	7489	89	88	90	7401	7579		744	6369	111.5	112	111	6257	6480		742	9126	99.5	99	100	9027	9226		744	7765	64.5	65	64	7700	7829
									745	7589	85.5	86	85	7503	7674		745	7498	89.5	89	90	7409	7588		745	6375	110.5	111	110	6264	6485		743	9129	99.5	99	100	9030	9229		745	7767	64.5	65	64	7702	7831
									746	7601	83	83	83	7518	7684		746	7508	88	88	88	7420	7596		746	6381	110.5	110	111	6271	6492		744	9131	99.5	99	100	9032	9231		746	7769	64.5	64	65	7705	7834
									747	7614	83	83	83	7531	7697		747	7517	88.5	87	90	7430	7607		747	6388	110.5	111	110	6277	6498		745	9134	100	100	100	9034	9234		747	7772	64	64	64	7708	7836
									748	7627	82.5	83	82	7544	7709		748	7527	87.5	85	90	7442	7617		748	6394	110.5	111	110	6283	6504		746	9136	100	99	101	9037	9237		748	7774	64	64	64	7710	7838
									749	7639	84	84	84	7555	7723		749	7536	88.5	86	91	7450	7627		749	6400	111.5	112	111	6288	6511		747	9139	100	100	100	9039	9239		749	7776	64	63	65	7713	7841
									750	7652	85	85	85	7567	7737		750	7546	90	88	92	7458	7638		750	6406	111.5	112	111	6294	6517		748	9141	100	99	101	9042	9242		750	7779	64.5	64	65	7715	7844
									751	7664	84.5	84	85	7580	7749		751	7555	88.5	87	90	7468	7645		751	6413	110.5	111	110	6302	6523		749	9144	100	100	100	9044	9244		751	7781	64.5	64	65	7717	7846
									752	7676	83.5	84	83	7592	7759		752	7564	88	86	90	7478	7654		752	6420	109	110	108	6310	6528		750	9147	100.5	101	100	9046	9247		752	7784	64	64	64	7720	7848
									753	7688	82.5	83	82	7605	7770		753	7574	88.5	88	89	7486	7663		753	6426	108.5	108	109	6318	6535		751	9149	99.5	99	100	9050	9249		753	7786	64.5	65	64	7721	7850
									754	7700	83	84	82	7616	7782		754	7583	88.5	88	89	7495	7672		754	6433	107.5	108	107	6325	6540		752	9152	98.5	99	98	9053	9250		754	7788	64.5	64	65	7724	7853
									755	7712	85	86	84	7626	7796		755	7592	90.5	90	91	7502	7683		755	6439	107.5	107	108	6332	6547		753	9154	98.5	98	99	9056	9253		755	7791	64.5	65	64	7726	7855
									756	7724	82.5	84	81	7640	7805		756	7601	90	89	91	7512	7692		756	6446	106	106	106	6340	6552		754	9157	98.5	99	98	9058	9255		756	7793	64.5	64	65	7729	7858
									757	7736	81	83	79	7653	7815		757	7611	88	88	88	7523	7699		757	6453	106	106	106	6347	6559		755	9159	98	98	98	9061	9257		757	7796	65	65	65	7731	7861
									758	7748	80.5	83	78	7665	7826		758	7620	88.5	88	89	7532	7709		758	6459	106.5	106	107	6353	6566		756	9162	97.5	98	97	9064	9259		758	7798	64.5	64	65	7734	7863
									759	7760	81.5	83	80	7677	7840		759	7630	89	88	90	7542	7720		759	6466	106	106	106	6360	6572		757	9164	97	97	97	9067	9261		759	7800	65	64	66	7736	7866
									760	7773	83.5	85	82	7688	7855		760	7639	90.5	90	91	7549	7730		760	6472	107	106	108	6366	6580		758	9167	96.5	97	96	9070	9263		760	7803	64.5	64	65	7739	7868
									761	7785	80	81	79	7704	7864		761	7648	88.5	87	90	7561	7738		761	6479	105.5	104	107	6375	6586		759	9170	96.5	98	95	9072	9265		761	7805	65	64	66	7741	7871
									762	7797	77	77	77	7720	7874		762	7657	88.5	86	91	7571	7748		762	6487	106	105	107	6382	6594		760	9172	96	97	95	9075	9267		762	7808	65	64	66	7744	7874
									763	7810	75	75	75	7735	7885		763	7667	88.5	88	89	7579	7756		763	6494	106	105	107	6389	6601		761	9175	96	97	95	9078	9270		763	7810	65	64	66	7746	7876
									764	7822	75	74	76	7748	7898		764	7676	89	88	90	7588	7766		764	6501	106	105	107	6396	6608		762	9177	96	97	95	9080	9272		764	7812	65	64	66	7748	7878
									765	7835	76	75	77	7760	7912		765	7685	90	89	91	7596	7776		765	6508	106.5	105	108	6403	6616		763	9180	96.5	98	95	9082	9275		765	7815	64.5	64	65	7751	7880
									766	7847	72.5	71	74	7776	7921		766	7694	88.5	87	90	7607	7784		766	6515	108	107	109	6408	6624		764	9182	96	97	95	9085	9277		766	7817	64.5	63	66	7754	7883
									767	7859	69.5	69	70	7790	7929		767	7704	88	87	89	7617	7793		767	6522	109	108	110	6414	6632		765	9185	96	97	95	9088	9280		767	7819	64.5	63	66	7756	7885
									768	7872	68	68	68	7804	7940		768	7713	87	85	89	7628	7802		768	6530	110	110	110	6420	6640		766	9187	95.5	96	95	9091	9282		768	7822	64.5	63	66	7759	7888
									769	7884	68	67	69	7817	7953		769	7722	86.5	85	88	7637	7810		769	6537	111	112	110	6425	6647		767	9190	94.5	95	94	9095	9284		769	7824	65.5	64	67	7760	7891
									770	7896	69.5	69	70	7827	7966		770	7732	88	87	89	7645	7821		770	6544	112	113	111	6431	6655		768	9193	94	95	93	9098	9286		770	7826	65	63	67	7763	7893
									771	7908	68.5	67	70	7841	7978		771	7741	86.5	86	87	7655	7828		771	6551	112	111	113	6440	6664		769	9195	94	94	94	9101	9289		771	7829	65	64	66	7765	7895
									772	7920	69	68	70	7852	7990		772	7750	86	85	87	7665	7837		772	6558	113	112	114	6446	6672		770	9198	94	94	94	9104	9292		772	7831	65	64	66	7767	7897
									773	7932	71	71	71	7861	8003		773	7759	85.5	84	87	7675	7846		773	6566	113	112	114	6454	6680		771	9200	93	92	94	9108	9294		773	7833	64.5	64	65	7769	7898
									774	7944	74	74	74	7870	8018		774	7768	85.5	84	87	7684	7855		774	6573	113.5	113	114	6460	6687		772	9203	92.5	92	93	9111	9296		774	7835	64.5	63	66	7772	7901
									775	7956	77.5	78	77	7878	8033		775	7777	85.5	84	87	7693	7864		775	6580	114	114	114	6466	6694		773	9206	92.5	92	93	9114	9299		775	7838	63.5	63	64	7775	7902
									776	7968	77	78	76	7890	8044		776	7786	84.5	83	86	7703	7872		776	6587	114.5	114	115	6473	6702		774	9208	92.5	91	94	9117	9302		776	7840	63.5	63	64	7777	7904
									777	7980	78	79	77	7901	8057		777	7794	84	83	85	7711	7879		777	6594	115.5	115	116	6479	6710		775	9211	92	91	93	9120	9304		777	7842	63	62	64	7780	7906
									778	7992	80.5	82	79	7910	8071		778	7802	84.5	83	86	7719	7888		778	6602	117.5	118	117	6484	6719		776	9213	91.5	90	93	9123	9306		778	7844	63.5	62	65	7782	7909
									779	8004	82	84	80	7920	8084		779	7810	86	85	87	7725	7897		779	6609	119	119	119	6490	6728		777	9216	91.5	90	93	9126	9309		779	7847	63.5	63	64	7784	7911
									780	8016	85	87	83	7929	8099		780	7818	86.5	86	87	7732	7905		780	6616	120.5	121	120	6495	6736		778	9219	91	90	92	9129	9311		780	7849	64	63	65	7786	7914
									781	8042	87	87	87	7955	8129		781	7826	86	86	86	7740	7912		781	6623	121	121	121	6502	6744		779	9221	91	90	92	9131	9313		781	7851	64	63	65	7788	7916
									782	8055	88.5	88	89	7967	8144		782	7834	85.5	86	85	7748	7919		782	6630	121	121	121	6509	6751		780	9224	91	90	92	9134	9316		782	7854	63.5	63	64	7791	7918
									783	8058	88	89	87	7969	8145		783	7842	85.5	86	85	7756	7927		783	6637	120.5	122	119	6515	6756		781	9226	90.5	89	92	9137	9318		783	7856	63	62	64	7794	7920
									784	8060	87.5	88	87	7972	8147		784	7850	87.5	87	88	7763	7938		784	6644	121.5	122	121	6522	6765		782	9229	90.5	90	91	9139	9320		784	7858	63	62	64	7796	7922
									785	8062	87.5	89	86	7973	8148		785	7858	89	88	90	7770	7948		785	6652	122	124	120	6528	6772		783	9231	90	89	91	9142	9322		785	7861	62.5	62	63	7799	7924
									786	8069	86	87	85	7982	8154		786	7866	88	87	89	7779	7955		786	6659	122.5	124	121	6535	6780		784	9234	89.5	89	90	9145	9324		786	7863	63	62	64	7801	7927
									787	8076	85.5	86	85	7990	8161		787	7875	87	87	87	7788	7962		787	6666	122	124	120	6542	6786		785	9237	89	89	89	9148	9326		787	7866	63.5	63	64	7803	7930
									788	8083	86	86	86	7997	8169		788	7883	86.5	86	87	7797	7970		788	6673	124	126	122	6547	6795		786	9239	89	89	89	9150	9328		788	7868	63.5	63	64	7805	7932
									789	8090	87	87	87	8003	8177		789	7891	87	87	87	7804	7978		789	6680	125	127	123	6553	6803		787	9242	88.5	89	88	9153	9330		789	7871	63.5	63	64	7808	7935
									790	8097	88	88	88	8009	8185		790	7899	87.5	87	88	7812	7987		790	6687	126.5	128	125	6559	6812		788	9244	88	88	88	9156	9332		790	7873	63.5	63	64	7810	7937
									791	8104	88	87	89	8017	8193		791	7908	87.5	87	88	7821	7996		791	6695	126	128	124	6567	6819		789	9247	88	89	87	9158	9334		791	7876	63.5	63	64	7813	7940
									792	8111	87.5	87	88	8024	8199		792	7916	88.5	89	88	7827	8004		792	6702	126	127	125	6575	6827		790	9249	87.5	88	87	9161	9336		792	7878	64	63	65	7815	7943
									793	8119	87.5	88	87	8031	8206		793	7925	89.5	90	89	7835	8014		793	6709	126.5	127	126	6582	6835		791	9252	87.5	88	87	9164	9339		793	7881	63.5	63	64	7818	7945
									794	8126	88	88	88	8038	8214		794	7933	90	90	90	7843	8023		794	6716	127.5	127	128	6589	6844		792	9254	88	88	88	9166	9342		794	7883	64	63	65	7820	7948
									795	8133	90	89	91	8044	8224		795	7941	91	91	91	7850	8032		795	6724	127.5	128	127	6596	6851		793	9257	87.5	88	87	9169	9344		795	7885	63.5	62	65	7823	7950
									796	8140	89	88	90	8052	8230		796	7950	89.5	90	89	7860	8039		796	6731	128	128	128	6603	6859		794	9259	87	87	87	9172	9346		796	7888	63	62	64	7826	7952
									797	8147	89	89	89	8058	8236		797	7958	89	89	89	7869	8047		797	6738	130	129	131	6609	6869		795	9262	87	88	86	9174	9348		797	7890	63	62	64	7828	7954
									798	8154	89	89	89	8065	8243		798	7967	89.5	91	88	7876	8055		798	6746	131.5	131	132	6615	6878		796	9265	86.5	87	86	9178	9351		798	7893	63.5	63	64	7830	7957
									799	8161	89.5	90	89	8071	8250		799	7975	89.5	91	88	7884	8063		799	6753	132.5	131	134	6622	6887		797	9268	86	87	85	9181	9353		799	7895	63	62	64	7833	7959
									800	8168	89	90	88	8078	8256		800	7983	90	91	89	7892	8072		800	6760	133.5	132	135	6628	6895		798	9270	85	85	85	9185	9355		800	7897	63.5	62	65	7835	7962
									801	8175	89	90	88	8085	8263		801	7992	89.5	91	88	7901	8080		801	6767	133	132	134	6635	6901		799	9273	84.5	85	84	9188	9357		801	7900	63	62	64	7838	7964
									802	8182	88.5	89	88	8093	8270		802	8000	89.5	90	89	7910	8089		802	6775	133	133	133	6642	6908		800	9276	84.5	85	84	9191	9360		802	7902	63.5	62	65	7840	7967
									803	8189	89	90	88	8099	8277		803	8009	89.5	91	88	7918	8097		803	6782	132.5	133	132	6649	6914		801	9279	84	85	83	9194	9362		803	7905	63.5	63	64	7842	7969
									804	8196	90	90	90	8106	8286		804	8017	90.5	91	90	7926	8107		804	6789	133.5	134	133	6655	6922		802	9281	83	83	83	9198	9364		804	7908	63.5	63	64	7845	7972
									805	8203	91	91	91	8112	8294		805	8025	90.5	91	90	7934	8115		805	6796	133.5	133	134	6663	6930		803	9284	83	83	83	9201	9367		805	7910	63	62	64	7848	7974
									806	8210	90.5	90	91	8120	8301		806	8034	90	90	90	7944	8124		806	6803	133.5	133	134	6670	6937		804	9287	82.5	83	82	9204	9369		806	7913	63.5	63	64	7850	7977
									807	8218	91	91	91	8127	8309		807	8042	90.5	91	90	7951	8132		807	6810	135.5	136	135	6674	6945		805	9290	83	84	82	9206	9372		807	7915	63	62	64	7853	7979
									808	8225	90.5	90	91	8135	8316		808	8050	90.5	91	90	7959	8140		808	6817	136	137	135	6680	6952		806	9293	83	84	82	9209	9375		808	7918	63	62	64	7856	7982
									809	8232	91	90	92	8142	8324		809	8058	90.5	91	90	7967	8148		809	6824	137.5	138	137	6686	6961		807	9295	82	82	82	9213	9377		809	7921	63.5	63	64	7858	7985
									810	8240	91	91	91	8149	8331		810	8067	91.5	92	91	7975	8158		810	6831	139.5	140	139	6691	6970		808	9298	82	82	82	9216	9380		810	7923	64	63	65	7860	7988
									811	8247	91.5	92	91	8155	8338		811	8075	91	91	91	7984	8166		811	6838	139.5	139	140	6699	6978		809	9301	82	82	82	9219	9383		811	7926	63.5	63	64	7863	7990
									812	8254	92	92	92	8162	8346		812	8083	90	90	90	7993	8173		812	6846	139	139	139	6707	6985		810	9304	82	82	82	9222	9386		812	7928	63.5	62	65	7866	7993
									813	8261	92	92	92	8169	8353		813	8091	89.5	89	90	8002	8181		813	6853	138.5	138	139	6715	6992		811	9306	80.5	80	81	9226	9387		813	7931	64	63	65	7868	7996
									814	8268	92.5	92	93	8176	8361		814	8100	89.5	90	89	8010	8189		814	6861	138.5	139	138	6722	6999		812	9309	80.5	80	81	9229	9390		814	7934	63.5	63	64	7871	7998
									815	8275	93	92	94	8183	8369		815	8108	89	89	89	8019	8197		815	6868	138	138	138	6730	7006		813	9311	80	79	81	9232	9392		815	7936	63.5	62	65	7874	8001
									816	8282	92.5	91	94	8191	8376		816	8116	89	89	89	8027	8205		816	6876	138	138	138	6738	7014		814	9314	79.5	79	80	9235	9394		816	7939	64	63	65	7876	8004
									817	8290	93.5	93	94	8197	8384		817	8125	89	90	88	8035	8213		817	6884	138	138	138	6746	7022		815	9317	79.5	80	79	9237	9396		817	7942	63.5	63	64	7879	8006
									818	8297	94	93	95	8204	8392		818	8133	88	88	88	8045	8221		818	6891	138.5	138	139	6753	7030		816	9319	79	79	79	9240	9398		818	7944	64	63	65	7881	8009
									819	8305	95	95	95	8210	8400		819	8142	89	90	88	8052	8230		819	6899	140.5	140	141	6759	7040		817	9322	78.5	79	78	9243	9400		819	7947	64.5	64	65	7883	8012
									820	8312	97	96	98	8216	8410		819	8150	88.5	89	88	8061	8238		820	6906	141.5	140	143	6766	7049		818	9324	78.5	78	79	9246	9403		820	7950	64	64	64	7886	8014
									821	8320	97	97	97	8223	8417		820	8159	89	90	88	8069	8247		821	6914	140	139	141	6775	7055		819	9327	78	78	78	9249	9405		821	7952	64.5	64	65	7888	8017
									822	8328	97	97	97	8231	8425		821	8167	89.5	90	89	8077	8256		822	6921	139.5	139	140	6782	7061		820	9330	78	79	77	9251	9407		822	7955	64	64	64	7891	8019
									823	8335	97.5	97	98	8238	8433		822	8176	90	91	89	8085	8265		823	6929	141	141	141	6788	7070		821	9332	78	78	78	9254	9410		823	7958	64.5	65	64	7893	8022
									824	8343	99	99	99	8244	8442		823	8184	91.5	92	91	8092	8275		824	6936	141	140	142	6796	7078		822	9335	78	78	78	9257	9413		824	7960	64.5	64	65	7896	8025
									825	8351	99.5	100	99	8251	8450		824	8193	93	94	92	8099	8285		825	6943	141.5	141	142	6802	7085		823	9337	78	77	79	9260	9416		825	7963	64.5	64	65	7899	8028
									826	8359	101	102	100	8257	8459		825	8201	92	92	92	8109	8293		826	6951	142.5	143	142	6808	7093		824	9340	78.5	78	79	9262	9419		826	7966	64	64	64	7902	8030
									827	8367	102	103	101	8264	8468		826	8210	93	94	92	8116	8302		827	6958	143	144	142	6814	7100		825	9343	78	78	78	9265	9421		827	7968	64.5	64	65	7904	8033
									828	8374	102.5	103	102	8271	8476		827	8219	94	95	93	8124	8312		828	6966	143	144	142	6822	7108		826	9345	77.5	77	78	9268	9423		828	7971	65	65	65	7906	8036
									829	8382	104	105	103	8277	8485		828	8228	94.5	96	93	8132	8321		829	6973	143.5	145	142	6828	7115		827	9348	77.5	77	78	9271	9426		829	7974	65	65	65	7909	8039
									830	8390	105.5	106	105	8284	8495		829	8237	96.5	98	95	8139	8332		830	6981	145.5	146	145	6835	7126		828	9351	77.5	77	78	9274	9429		830	7977	65.5	66	65	7911	8042
									831	8398	106.5	108	105	8290	8503		830	8245	96	97	95	8148	8340		831	6988	144	144	144	6844	7132		829	9354	77	77	77	9277	9431		831	7979	65	65	65	7914	8044
									832	8405	106.5	106	107	8299	8512		831	8254	95.5	97	94	8157	8348		832	6995	142.5	142	143	6853	7138		830	9357	76.5	77	76	9280	9433		832	7982	65	65	65	7917	8047
									833	8413	107.5	108	107	8305	8520		832	8263	96	97	95	8166	8358		833	7002	142	141	143	6861	7145		831	9359	77	76	78	9283	9437		833	7985	65	65	65	7920	8050
									834	8420	108	109	107	8311	8527		833	8271	96.5	96	97	8175	8368		834	7010	142	142	142	6868	7152		832	9362	77.5	77	78	9285	9440		834	7987	64.5	64	65	7923	8052
									835	8428	109	110	108	8318	8536		834	8280	96.5	96	97	8184	8377		835	7017	143	142	144	6875	7161		833	9365	77.5	77	78	9288	9443		835	7990	65	65	65	7925	8055
									836	8436	109.5	111	108	8325	8544		835	8289	96.5	97	96	8192	8385		836	7024	143.5	142	145	6882	7169		834	9368	77	77	77	9291	9445		836	7993	64.5	65	64	7928	8057
									837	8443	110	111	109	8332	8552		836	8297	95.5	95	96	8202	8393		837	7031	143	141	145	6890	7176		835	9371	77.5	78	77	9293	9448		837	7995	64.5	64	65	7931	8060
									838	8451	110.5	112	109	8339	8560		837	8306	95	94	96	8212	8402		838	7039	143	142	144	6897	7183		836	9373	77.5	77	78	9296	9451		838	7998	64.5	65	64	7933	8062
									839	8458	112.5	114	111	8344	8569		838	8315	96.5	96	97	8219	8412		839	7046	145	144	146	6902	7192		837	9376	78.5	78	79	9298	9455		839	8001	65	66	64	7935	8065
									840	8466	114	115	113	8351	8579		839	8324	97	97	97	8227	8421		840	7053	145.5	144	147	6909	7200		838	9379	79	79	79	9300	9458		840	8003	65	65	65	7938	8068
									841	8474	113.5	115	112	8359	8586		840	8332	97.5	97	98	8235	8430		841	7061	144	143	145	6918	7206		839	9382	79.5	80	79	9302	9461		841	8006	65	65	65	7941	8071
									842	8482	114.5	116	113	8366	8595		841	8341	97	96	98	8245	8439		842	7068	143	142	144	6926	7212		840	9385	79.5	80	79	9305	9464		842	8009	64.5	65	64	7944	8073
									843	8489	116.5	117	116	8372	8605		842	8350	97	96	98	8254	8448		843	7075	141.5	139	144	6936	7219		841	9387	80	79	81	9308	9468		843	8012	65	66	64	7946	8076
									844	8497	117.5	118	117	8379	8614		843	8359	99.5	99	100	8260	8459		844	7083	141.5	140	143	6943	7226		842	9390	80	80	80	9310	9470		844	8014	64.5	64	65	7950	8079
									845	8505	118	118	118	8387	8623		844	8368	100.5	99	102	8269	8470		845	7090	142	140	144	6950	7234		843	9393	80	80	80	9313	9473		845	8017	64	64	64	7953	8081
									846	8513	118	119	117	8394	8630		845	8376	100.5	98	103	8278	8479		846	7098	142.5	142	143	6956	7241		844	9396	79.5	79	80	9317	9476		846	8020	64.5	65	64	7955	8084
									847	8520	118	119	117	8401	8637		846	8385	99.5	98	101	8287	8486		847	7105	142.5	142	143	6963	7248		845	9399	79.5	79	80	9320	9479		847	8022	64.5	65	64	7957	8086
									848	8528	119	121	117	8407	8645		847	8394	99	97	101	8297	8495		848	7113	142.5	142	143	6971	7256		846	9401	80	79	81	9322	9482		848	8025	64.5	65	64	7960	8089
									849	8535	120	121	119	8414	8654		848	8403	100	99	101	8304	8504		849	7120	144	143	145	6977	7265		847	9404	80	79	81	9325	9485		849	8028	64.5	65	64	7963	8092
									850	8543	121.5	124	119	8419	8662		849	8412	101	101	101	8311	8513		850	7127	144	142	146	6985	7273		848	9407	79.5	79	80	9328	9487		850	8030	65	65	65	7965	8095
									851	8551	121.5	123	120	8428	8671		850	8420	100.5	100	101	8320	8521		851	7135	143	142	144	6993	7279		849	9410	80.5	80	81	9330	9491		851	8033	65	66	64	7967	8097
									852	8558	121.5	122	121	8436	8679		851	8429	102	101	103	8328	8532		852	7142	143.5	142	145	7000	7287		850	9413	80.5	80	81	9333	9494		852	8035	65	65	65	7970	8100
									853	8566	123.5	124	123	8442	8689		852	8437	102	101	103	8336	8540		853	7150	142	142	142	7008	7292		851	9415	81	80	82	9335	9497		853	8038	64.5	65	64	7973	8102
									854	8573	124.5	124	125	8449	8698		853	8446	103	104	102	8342	8548		854	7157	142	142	142	7015	7299		852	9418	81.5	80	83	9338	9501		854	8041	64	64	64	7977	8105
									855	8581	125.5	124	127	8457	8708		854	8454	103.5	104	103	8350	8557		855	7165	141.5	142	141	7023	7306		853	9421	82	81	83	9340	9504		855	8043	64	64	64	7979	8107
									856	8588	126	125	127	8463	8715		855	8463	103	104	102	8359	8565		856	7172	140.5	140	141	7032	7313		854	9424	83	82	84	9342	9508		856	8046	63.5	64	63	7982	8109
									857	8596	126	127	125	8469	8721		856	8472	102	103	101	8369	8573		857	7180	141	141	141	7039	7321		855	9427	83.5	83	84	9344	9511		857	8048	63.5	63	64	7985	8112
									858	8603	126.5	127	126	8476	8729		857	8480	102	102	102	8378	8582		858	7187	141	140	142	7047	7329		856	9429	83.5	82	85	9347	9514		858	8051	64	64	64	7987	8115
									859	8611	127	129	125	8482	8736		858	8489	102.5	103	102	8386	8591		859	7194	142	140	144	7054	7338		857	9432	83.5	83	84	9349	9516		859	8053	63.5	63	64	7990	8117
									860	8618	127.5	129	126	8489	8744		859	8498	104	105	103	8393	8601		860	7202	143	141	145	7061	7347		858	9435	83.5	83	84	9352	9519		860	8056	64	64	64	7992	8120
									861	8626	128.5	130	127	8496	8753		860	8507	102.5	103	102	8404	8609		861	7209	142	140	144	7069	7353		859	9438	83	83	83	9355	9521		861	8058	64	64	64	7994	8122
									862	8634	129	130	128	8504	8762		861	8515	102.5	102	103	8413	8618		862	7217	141	140	142	7077	7359		860	9441	83.5	84	83	9357	9524		862	8061	64	64	64	7997	8125
									863	8642	130.5	132	129	8510	8771		862	8524	102.5	102	103	8422	8627		863	7224	141	139	143	7085	7367		861	9443	84	84	84	9359	9527		863	8064	64.5	65	64	7999	8128
									864	8650	130.5	132	129	8518	8779		863	8533	103.5	104	103	8429	8636		864	7232	140	139	141	7093	7373		862	9446	84	84	84	9362	9530		864	8066	63.5	64	63	8002	8129
									865	8657	132.5	133	132	8524	8789		864	8542	104.5	105	104	8437	8646		865	7239	138.5	138	139	7101	7378		863	9449	84.5	85	84	9364	9533		865	8069	63.5	64	63	8005	8132
									866	8665	132.5	133	132	8532	8797		865	8551	104.5	106	103	8445	8654		866	7247	138	138	138	7109	7385		864	9452	85	86	84	9366	9536		866	8072	63	64	62	8008	8134
									867	8673	133.5	134	133	8539	8806		866	8559	103.5	104	103	8455	8662		867	7255	139	139	139	7116	7394		865	9455	85	86	84	9369	9539		867	8074	63	63	63	8011	8137
									868	8681	134	134	134	8547	8815		867	8568	103.5	104	103	8464	8671		868	7262	139.5	139	140	7123	7402		866	9458	86	87	85	9371	9543		868	8077	63.5	64	63	8013	8140
									869	8689	135.5	136	135	8553	8824		868	8577	104.5	105	104	8472	8681		869	7270	140.5	140	141	7130	7411		867	9460	86	86	86	9374	9546		869	8079	63	63	63	8016	8142
									870	8696	137	137	137	8559	8833		869	8585	105	105	105	8480	8690		870	7277	142	141	143	7136	7420		868	9463	86	86	86	9377	9549		870	8082	63.5	64	63	8018	8145
									871	8704	138	139	137	8565	8841		870	8594	104	105	103	8489	8697		871	7284	140.5	140	141	7144	7425		869	9466	86.5	87	86	9379	9552		871	8085	64.5	65	64	8020	8149
									872	8711	138.5	138	139	8573	8850		871	8602	103.5	104	103	8498	8705		872	7292	138.5	140	137	7152	7429		870	9469	87	88	86	9381	9555		872	8087	64	64	64	8023	8151
									873	8718	139	138	140	8580	8858		872	8611	103.5	105	102	8506	8713		873	7299	137	138	136	7161	7435		871	9472	87	88	86	9384	9558		873	8090	63.5	64	63	8026	8153
									874	8726	139.5	139	140	8587	8866		873	8619	105	105	105	8514	8724		874	7306	136.5	136	137	7170	7443		872	9474	87	87	87	9387	9561		874	8093	63.5	64	63	8029	8156
									875	8733	140.5	140	141	8593	8874		874	8628	106	107	105	8521	8733		875	7314	136.5	136	137	7178	7451		873	9477	87.5	88	87	9389	9564		875	8095	63	63	63	8032	8158
									876	8741	141	142	140	8599	8881		875	8636	104.5	105	104	8531	8740		876	7321	136.5	136	137	7185	7458		874	9480	87.5	88	87	9392	9567		876	8098	63	63	63	8035	8161
									877	8749	141.5	143	140	8606	8889		876	8645	104	104	104	8541	8749		877	7328	137	136	138	7192	7466		875	9483	87.5	88	87	9395	9570		877	8100	63	63	63	8037	8163
									878	8756	142	142	142	8614	8898		877	8653	104	103	105	8550	8758		878	7335	136.5	135	138	7200	7473		876	9486	87.5	88	87	9398	9573		878	8103	63.5	64	63	8039	8166
									879	8764	142	142	142	8622	8906		878	8661	105	104	106	8557	8767		879	7343	136.5	135	138	7208	7481		877	9488	87.5	87	88	9401	9576		879	8105	63	63	63	8042	8168
									880	8772	144	143	145	8629	8917		879	8670	106.5	106	107	8564	8777		880	7350	137.5	136	139	7214	7489		878	9491	87.5	87	88	9404	9579		880	8108	64	64	64	8044	8172
									881	8780	144.5	145	144	8635	8924		880	8682	106	105	107	8577	8789		881	7357	135.5	134	137	7223	7494		879	9494	88	88	88	9406	9582		881	8111	64	65	63	8046	8174
									882	8787	146	145	147	8642	8934		881	8693	105	104	106	8589	8799		882	7365	133.5	133	134	7232	7499		880	9497	88	88	88	9409	9585		882	8113	63.5	64	63	8049	8176
									883	8795	147	147	147	8648	8942		882	8702	104	104	104	8598	8806		883	7372	132	130	134	7242	7506		881	9500	88.5	88	89	9412	9589		883	8116	62.5	63	62	8053	8178
									884	8802	147.5	147	148	8655	8950		883	8703	104	104	104	8599	8807		884	7379	131.5	129	134	7250	7513		882	9503	89	89	89	9414	9592		884	8118	63	63	63	8055	8181
									885	8810	148.5	149	148	8661	8958		884	8705	104.5	104	105	8601	8810		885	7387	131.5	130	133	7257	7520		883	9505	89.5	89	90	9416	9595		885	8121	63	63	63	8058	8184
									886	8817	148.5	148	149	8669	8966		885	8710	103.5	104	103	8606	8813		886	7394	131.5	130	133	7264	7527		884	9508	90	90	90	9418	9598		886	8124	63	63	63	8061	8187
									887	8825	148.5	149	148	8676	8973		886	8715	104.5	105	104	8610	8819		887	7402	131.5	131	132	7271	7534		885	9511	91	91	91	9420	9602		887	8126	62.5	63	62	8063	8188
									888	8832	148.5	149	148	8683	8980		887	8720	104.5	104	105	8616	8825		888	7409	131	130	132	7279	7541		886	9514	90.5	91	90	9423	9604		888	8129	63	63	63	8066	8192
									889	8840	149	149	149	8691	8989		888	8724	104	103	105	8621	8829		889	7416	131	129	133	7287	7549		887	9516	90.5	90	91	9426	9607		889	8132	63.5	64	63	8068	8195
									890	8847	150	150	150	8697	8997		889	8729	104.5	104	105	8625	8834		890	7424	131	130	132	7294	7556		888	9519	90.5	90	91	9429	9610		890	8134	63.5	63	64	8071	8198
									891	8855	150	151	149	8704	9004		890	8734	104	104	104	8630	8838		891	7431	130.5	130	131	7301	7562		889	9522	90	90	90	9432	9612		891	8137	64	64	64	8073	8201
									892	8862	150	150	150	8712	9012		891	8739	104.5	105	104	8634	8843		892	7438	129.5	129	130	7309	7568		890	9525	89.5	90	89	9435	9614		892	8139	63.5	63	64	8076	8203
									893	8870	151	151	151	8719	9021		892	8743	104	103	105	8640	8848		893	7445	129.5	129	130	7316	7575		891	9527	89.5	89	90	9438	9617		893	8142	63	63	63	8079	8205
									894	8877	152.5	151	154	8726	9031		893	8748	105	105	105	8643	8853		894	7452	127.5	127	128	7325	7580		892	9530	89	88	90	9442	9620		894	8145	63.5	64	63	8081	8208
									895	8885	153.5	153	154	8732	9039		894	8752	105.5	104	107	8648	8859		895	7459	126.5	126	127	7333	7586		893	9533	89.5	89	90	9444	9623		895	8147	63	63	63	8084	8210
									896	8893	152	152	152	8741	9045		895	8757	104	103	105	8654	8862		896	7466	127	127	127	7339	7593		894	9536	90	90	90	9446	9626		896	8150	63	63	63	8087	8213
									897	8900	153.5	152	155	8748	9055		896	8762	103	103	103	8659	8865		897	7473	127.5	127	128	7346	7601		895	9538	91	90	92	9448	9630		897	8152	63	63	63	8089	8215
									898	8908	154.5	154	155	8754	9063		897	8767	103	103	103	8664	8870		898	7480	126.5	125	128	7355	7608		896	9541	91	90	92	9451	9633		898	8155	63	64	62	8091	8217
									899	8916	156	156	156	8760	9072		898	8772	103.5	104	103	8668	8875		899	7487	126.5	125	128	7362	7615		897	9544	91	90	92	9454	9636		899	8157	64	64	64	8093	8221
									900	8924	157	156	158	8768	9082		899	8777	103	104	102	8673	8879		900	7495	127	127	127	7368	7622		898	9547	91	91	91	9456	9638		900	8160	64	64	64	8096	8224
									901	8931	158.5	157	160	8774	9091		900	8784	102.5	103	102	8681	8886		901	7502	125	125	125	7377	7627		899	9549	91.5	91	92	9458	9641		901	8162	64	64	64	8098	8226
									902	8939	159	159	159	8780	9098		901	8791	102.5	103	102	8688	8893		902	7509	123	123	123	7386	7632		900	9552	92	91	93	9461	9645		902	8165	63.5	64	63	8101	8228
									903	8946	158	157	159	8789	9105		902	8797	102.5	102	103	8695	8900		903	7516	121.5	121	122	7395	7638		901	9555	91.5	91	92	9464	9647		903	8168	63	64	62	8104	8230
									904	8954	159	159	159	8795	9113		903	8804	102	101	103	8703	8907		904	7523	121	120	122	7403	7645		902	9558	92	92	92	9466	9650		904	8171	63	64	62	8107	8233
									905	8961	160	159	161	8802	9122		904	8811	102	102	102	8709	8913		905	7530	121.5	121	122	7409	7652		903	9560	91.5	91	92	9469	9652		905	8173	63	63	63	8110	8236
									906	8969	160	160	160	8809	9129		905	8817	101.5	101	102	8716	8919		906	7537	120	120	120	7417	7657		904	9563	91.5	91	92	9472	9655		906	8176	63.5	64	63	8112	8239
									907	8976	161.5	161	162	8815	9138		905	8822	102	102	102	8720	8924		907	7544	120	120	120	7424	7664		905	9566	91	90	92	9476	9658		907	8179	63.5	64	63	8115	8242
									908	8984	161.5	161	162	8823	9146		906	8828	101.5	103	100	8725	8928		908	7551	119.5	119	120	7432	7671		906	9569	91	91	91	9478	9660		908	8182	64	65	63	8117	8245
									909	8991	162.5	161	164	8830	9155		907	8833	101	102	100	8731	8933		909	7558	120	120	120	7438	7678		907	9571	91.5	91	92	9480	9663		909	8185	64	65	63	8120	8248
									910	8999	164	162	166	8837	9165		908	8839	101	103	99	8736	8938		910	7565	121	121	121	7444	7686		908	9574	91.5	91	92	9483	9666		910	8187	64.5	65	64	8122	8251
									911	9006	163	159	167	8847	9173		909	8844	101	102	100	8742	8944		911	7573	119	120	118	7453	7691		909	9577	91	91	91	9486	9668		911	8190	65	65	65	8125	8255
									912	9014	162	160	164	8854	9178		910	8850	101	102	100	8748	8950		912	7580	116	117	115	7463	7695		910	9580	91	92	90	9488	9670		912	8193	64.5	65	64	8128	8257
									913	9022	163.5	163	164	8859	9186		911	8855	101	101	101	8754	8956		913	7587	115	116	114	7471	7701		911	9582	91.5	92	91	9490	9673		913	8196	64	64	64	8132	8260
									914	9030	164	164	164	8866	9194		912	8861	102	102	102	8759	8963		914	7594	114.5	114	115	7480	7709		912	9585	92	93	91	9492	9676		914	8199	64	64	64	8135	8263
									915	9038	165	165	165	8873	9203		913	8867	103	104	102	8763	8969		915	7601	113.5	114	113	7487	7714		913	9588	92.5	94	91	9494	9679		915	8202	64	64	64	8138	8266
									916	9046	165	166	164	8880	9210		914	8872	103	104	102	8768	8974		916	7609	113.5	115	112	7494	7721		914	9591	92.5	94	91	9497	9682		916	8205	63.5	64	63	8141	8268
									917	9053	165	166	164	8887	9217		915	8878	104	105	103	8773	8981		917	7616	113.5	115	112	7501	7728		915	9593	92.5	93	92	9500	9685		917	8207	63.5	63	64	8144	8271
									918	9061	165	167	163	8894	9224		916	8884	104	104	104	8780	8988		918	7623	112	114	110	7509	7733		916	9596	92.5	93	92	9503	9688		918	8210	64	64	64	8146	8274
									919	9069	166.5	168	165	8901	9234		917	8889	104	103	105	8786	8994		919	7630	112.5	114	111	7516	7741		917	9599	92	93	91	9506	9690		919	8213	64.5	65	64	8148	8277
									920	9077	167	169	165	8908	9242		918	8895	106	105	107	8790	9002		920	7638	112.5	115	110	7523	7748		918	9602	92	93	91	9509	9693		920	8216	64.5	65	64	8151	8280
									921	9084	167	168	166	8916	9250		919	8901	106.5	106	107	8795	9008		921	7646	111	112	110	7534	7756		919	9604	92	93	91	9511	9695		921	8219	64.5	65	64	8154	8283
									922	9092	167	169	165	8923	9257		920	8906	107	106	108	8800	9014		922	7654	110	110	110	7544	7764		920	9607	92	93	91	9514	9698		922	8222	64	64	64	8158	8286
									923	9099	168	169	167	8930	9266		921	8912	106.5	106	107	8806	9019		923	7662	108	108	108	7554	7770		921	9610	92	93	91	9517	9701		923	8225	64	64	64	8161	8289
									924	9107	168.5	169	168	8938	9275		922	8917	107.5	107	108	8810	9025		924	7670	106.5	106	107	7564	7777		922	9613	92.5	94	91	9519	9704		924	8228	63.5	64	63	8164	8291
									925	9115	170	170	170	8945	9285		923	8923	108	108	108	8815	9031		925	7678	105.5	105	106	7573	7784		923	9615	93	94	92	9521	9707		925	8231	63	64	62	8167	8293
									926	9122	169	168	170	8954	9292		924	8928	108.5	108	109	8820	9037		926	7686	105.5	105	106	7581	7792		924	9618	93	95	91	9523	9709		926	8233	62.5	62	63	8171	8296
									927	9130	168	167	169	8963	9299		925	8934	107.5	107	108	8827	9042		927	7694	105.5	105	106	7589	7800		925	9621	93.5	95	92	9526	9713		927	8236	63	63	63	8173	8299
									928	9138	168.5	167	170	8971	9308		926	8939	107.5	107	108	8832	9047		928	7702	105.5	105	106	7597	7808		926	9623	94	95	93	9528	9716		928	8239	63	63	63	8176	8302
									929	9146	169.5	169	170	8977	9316		927	8945	108	108	108	8837	9053		929	7710	105	105	105	7605	7815		927	9626	94	95	93	9531	9719		929	8242	63	63	63	8179	8305
									930	9153	171	170	172	8983	9325		928	8950	108.5	107	110	8843	9060		930	7719	107	108	106	7611	7825		928	9629	94	95	93	9534	9722		930	8245	63.5	64	63	8181	8308
									931	9161	171.5	171	172	8990	9333		929	8956	107.5	106	109	8850	9065		931	7727	106	106	106	7621	7833		929	9632	94	95	93	9537	9725		931	8248	64	65	63	8183	8311
									932	9168	172	171	173	8997	9341		930	8961	108	106	110	8855	9071		932	7736	105.5	106	105	7630	7841		930	9634	94.5	95	94	9539	9728		932	8251	63.5	64	63	8187	8314
									933	9176	171.5	172	171	9004	9347		931	8967	108	107	109	8860	9076		933	7745	105.5	107	104	7638	7849		931	9637	94.5	95	94	9542	9731		933	8254	63	63	63	8191	8317
									934	9183	172.5	173	172	9010	9355		932	8973	109	108	110	8865	9083		934	7754	104.5	106	103	7648	7857		932	9640	95	96	94	9544	9734		934	8257	63	63	63	8194	8320
									935	9191	174	175	173	9016	9364		933	8978	109.5	108	111	8870	9089		935	7762	105.5	106	105	7656	7867		933	9643	94.5	96	93	9547	9736		935	8259	63	62	64	8197	8323
									936	9199	174	175	173	9024	9372		934	8984	108.5	108	109	8876	9093		936	7771	107	107	107	7664	7878		934	9646	94.5	96	93	9550	9739		936	8262	63.5	63	64	8199	8326
									937	9206	174.5	175	174	9031	9380		935	8989	108.5	108	109	8881	9098		937	7780	109	108	110	7672	7890		935	9648	94	95	93	9553	9741		937	8265	63.5	63	64	8202	8329
									938	9214	175	176	174	9038	9388		936	8995	108	107	109	8888	9104		938	7788	112	110	114	7678	7902		936	9651	94	96	92	9555	9743		938	8268	63.5	63	64	8205	8332
									939	9222	176	177	175	9045	9397		937	9000	108	107	109	8893	9109		939	7797	115.5	113	118	7684	7915		937	9654	95	97	93	9557	9747		939	8271	64	64	64	8207	8335
									940	9229	177	176	178	9053	9407		938	9006	109.5	109	110	8897	9116		940	7806	116.5	115	118	7691	7924		938	9657	94	96	92	9561	9749		940	8274	64.5	65	64	8209	8338
									941	9237	176	175	177	9062	9414		939	9012	108	109	107	8903	9119		941	7815	115.5	114	117	7701	7932		939	9660	94	96	92	9564	9752		941	8277	65	65	65	8212	8342
									942	9245	177	177	177	9068	9422		940	9017	108.5	109	108	8908	9125		942	7824	115	113	117	7711	7941		940	9662	94.5	96	93	9566	9755		942	8280	64.5	65	64	8215	8344
									943	9253	178.5	178	179	9075	9432		941	9023	109	110	108	8913	9131		943	7833	114	113	115	7720	7948		941	9665	95	97	93	9568	9758		943	8283	64	64	64	8219	8347
									944	9261	178	178	178	9083	9439		942	9029	108.5	111	106	8918	9135		944	7842	113.5	112	115	7730	7957		942	9668	95.5	98	93	9570	9761		944	8286	64	64	64	8222	8350
									945	9268	179	180	178	9088	9446		943	9034	108.5	110	107	8924	9141		945	7851	114.5	113	116	7738	7967		943	9671	96	99	93	9572	9764		945	8288	63.5	63	64	8225	8352
									946	9276	178	179	177	9097	9453		944	9040	108	109	107	8931	9147		946	7860	115	113	117	7747	7977		944	9673	96.5	98	95	9575	9768		946	8291	63.5	62	65	8229	8356
									947	9284	178.5	181	176	9103	9460		945	9046	108.5	110	107	8936	9153		947	7869	116.5	114	119	7755	7988		945	9676	97	99	95	9577	9771		947	8294	63	62	64	8232	8358
									948	9291	180.5	182	179	9109	9470		946	9051	108.5	108	109	8943	9160		948	7878	118.5	116	121	7762	7999		946	9679	96.5	99	94	9580	9773		948	8297	63	62	64	8235	8361
									949	9299	182	184	180	9115	9479		947	9057	109.5	110	109	8947	9166		949	7887	120	117	123	7770	8010		947	9682	96	99	93	9583	9775		949	8300	64	63	65	8237	8365
									950	9307	182	184	180	9123	9487		948	9063	110.5	110	111	8953	9174		950	7896	121.5	119	124	7777	8020		948	9684	95.5	98	93	9586	9777		950	8303	64.5	64	65	8239	8368
									951	9314	182.5	183	182	9131	9496		949	9068	109	108	110	8960	9178		951	7905	120	118	122	7787	8027		949	9687	95	97	93	9590	9780		951	8305	64.5	63	66	8242	8371
									952	9322	183.5	185	182	9137	9504		950	9074	109	109	109	8965	9183		952	7914	118.5	117	120	7797	8034		950	9690	95	97	93	9593	9783		952	8308	64	63	65	8245	8373
									953	9330	184	185	183	9145	9513		951	9080	109.5	109	110	8971	9190		953	7922	116.5	113	120	7809	8042		951	9693	95	97	93	9596	9786		953	8311	63.5	63	64	8248	8375
									954	9338	184.5	186	183	9152	9521		952	9086	110.5	110	111	8976	9197		954	7931	115	113	117	7818	8048		952	9695	95	96	94	9599	9789		954	8314	63.5	63	64	8251	8378
									955	9346	185	186	184	9160	9530		953	9091	110	110	110	8981	9201		955	7940	115	114	116	7826	8056		953	9698	94.5	96	93	9602	9791		955	8317	63	63	63	8254	8380
									956	9353	185	185	185	9168	9538		954	9097	110	110	110	8987	9207		956	7948	115.5	113	118	7835	8066		954	9701	95.5	97	94	9604	9795		956	8320	63	63	63	8257	8383
									957	9361	185.5	185	186	9176	9547		955	9103	109.5	110	109	8993	9212		957	7957	116	114	118	7843	8075		955	9704	95	97	93	9607	9797		957	8323	62.5	63	62	8260	8385
									958	9368	186.5	187	186	9181	9554		956	9108	109	108	110	9000	9218		958	7966	116.5	115	118	7851	8084		956	9706	95.5	97	94	9609	9800		958	8325	62.5	62	63	8263	8388
									959	9376	187.5	188	187	9188	9563		957	9114	110.5	110	111	9004	9225		959	7974	117	115	119	7859	8093		957	9709	95.5	97	94	9612	9803		959	8328	63	63	63	8265	8391
									960	9383	188.5	189	188	9194	9571		958	9120	111	111	111	9009	9231		960	7983	118.5	117	120	7866	8103		958	9712	95.5	97	94	9615	9806		960	8331	63	63	63	8268	8394
									961	9391	189	190	188	9201	9579		959	9125	110.5	109	112	9016	9237		961	7992	116	115	117	7877	8109		959	9715	96	98	94	9617	9809		961	8334	63.5	63	64	8271	8398
									962	9399	190.5	191	190	9208	9589		960	9131	111.5	111	112	9020	9243		962	8000	114.5	113	116	7887	8116		960	9717	95.5	97	94	9620	9811		962	8337	63	62	64	8275	8401
									963	9407	190	191	189	9216	9596		961	9137	112.5	112	113	9025	9250		963	8009	113.5	110	117	7899	8126		961	9720	95.5	97	94	9623	9814		963	8340	63	62	64	8278	8404
									964	9414	190	190	190	9224	9604		962	9142	112.5	112	113	9030	9255		964	8018	113.5	110	117	7908	8135		962	9723	94.5	96	93	9627	9816		964	8343	63	63	63	8280	8406
									965	9422	189.5	190	189	9232	9611		963	9148	113	113	113	9035	9261		965	8027	113.5	110	117	7917	8144		963	9726	94.5	96	93	9630	9819		965	8346	63	63	63	8283	8409
									966	9430	189.5	190	189	9240	9619		964	9154	113	114	112	9040	9266		966	8035	113	109	117	7926	8152		964	9729	94.5	96	93	9633	9822		966	8349	62.5	63	62	8286	8411
									967	9438	190	191	189	9247	9627		965	9159	113	113	113	9046	9272		967	8044	114.5	111	118	7933	8162		965	9731	94.5	95	94	9636	9825		967	8352	63	63	63	8289	8415
									968	9445	191	191	191	9254	9636		966	9165	113.5	114	113	9051	9278		968	8053	115	113	117	7940	8170		966	9734	94	95	93	9639	9827		968	8355	62.5	63	62	8292	8417
									969	9453	192	192	192	9261	9645		967	9171	114.5	116	113	9055	9284		969	8061	115.5	112	119	7949	8180		967	9737	93.5	94	93	9643	9830		969	8358	62.5	63	62	8295	8420
									970	9461	192	192	192	9269	9653		968	9177	114.5	116	113	9061	9290		970	8070	116.5	114	119	7956	8189		968	9740	94	94	94	9646	9834		970	8361	63	64	62	8297	8423
																	969	9183	114	115	113	9068	9296		971	8079	115	113	117	7966	8196		969	9743	94	95	93	9648	9836		971	8364	63.5	64	63	8300	8427
																	970	9188	114	114	114	9074	9302		972	8088	111.5	110	113	7978	8201		970	9746	94.5	96	93	9650	9839		972	8367	63	64	62	8303	8429
																	971	9194	114	114	114	9080	9308		973	8096	108.5	106	111	7990	8207		971	9748	94.5	95	94	9653	9842		973	8369	62.5	62	63	8307	8432
																	972	9200	114	114	114	9086	9314		974	8105	106.5	105	108	8000	8213		972	9751	94.5	95	94	9656	9845		974	8372	62.5	62	63	8310	8435
																	973	9206	114	114	114	9092	9320		975	8114	105.5	105	106	8009	8220		973	9754	94.5	95	94	9659	9848		975	8375	61.5	61	62	8314	8437
																	974	9212	114.5	115	114	9097	9326		976	8122	105	104	106	8018	8228		974	9757	95	95	95	9662	9852		976	8378	62	62	62	8316	8440
																	975	9218	114	115	113	9103	9331		977	8131	104.5	104	105	8027	8236		975	9760	95.5	96	95	9664	9855		977	8381	62	62	62	8319	8443
																	976	9164	112.5	114	111	9050	9275		978	8140	104	104	104	8036	8244		976	9762	95	95	95	9667	9857		978	8384	61.5	62	61	8322	8445
																	977	9170	112.5	115	110	9055	9280		979	8148	104.5	105	104	8043	8252		977	9765	94.5	95	94	9670	9859		979	8387	61.5	62	61	8325	8448
																									980	8157	106	108	104	8049	8261		978	9768	94	95	93	9673	9861		980	8389	61.5	61	62	8328	8451
																									981	8166	102.5	104	101	8062	8267		979	9770	93.5	94	93	9676	9863		981	8392	61.5	61	62	8331	8454
																									982	8175	98.5	100	97	8075	8272		980	9773	93	94	92	9679	9865		982	8395	61	61	61	8334	8456
																									983	8184	97	98	96	8086	8280		981	9776	93.5	95	92	9681	9868		983	8398	61	61	61	8337	8459
																									984	8193	94.5	95	94	8098	8287		982	9778	94	94	94	9684	9872		984	8401	61	61	61	8340	8462
																									985	8202	92	92	92	8110	8294		983	9781	94.5	95	94	9686	9875		985	8404	60.5	61	60	8343	8464
																									986	8211	91	91	91	8120	8302		984	9784	94.5	95	94	9689	9878		986	8406	60	59	61	8347	8467
																									987	8220	90.5	91	90	8129	8310		985	9786	94.5	94	95	9692	9881		987	8409	60	59	61	8350	8470
																									988	8229	90	91	89	8138	8318		986	9789	94.5	94	95	9695	9884		988	8412	60	59	61	8353	8473
																									989	8238	91.5	92	91	8146	8329		987	9792	94.5	95	94	9697	9886		989	8415	60	59	61	8356	8476
																									990	8247	91.5	92	91	8155	8338		988	9794	94	94	94	9700	9888		990	8418	60.5	60	61	8358	8479
																									991	8256	90.5	91	90	8165	8346		989	9797	94.5	95	94	9702	9891		991	8421	61	60	62	8361	8483
																									992	8264	90	90	90	8174	8354		990	9799	95	95	95	9704	9894		992	8424	60.5	60	61	8364	8485
																									993	8273	88	89	87	8184	8360		991	9802	95	95	95	9707	9897		993	8427	60.5	61	60	8366	8487
																									994	8282	88.5	89	88	8193	8370		992	9805	94.5	95	94	9710	9899		994	8429	60	59	61	8370	8490
																									995	8290	89	90	88	8200	8378		993	9807	94	94	94	9713	9901		995	8432	59.5	59	60	8373	8492
																									996	8299	89	90	88	8209	8387		994	9810	93.5	94	93	9716	9903		996	8435	59.5	59	60	8376	8495
																									997	8308	90	90	90	8218	8398		995	9813	93.5	94	93	9719	9906		997	8438	59.5	59	60	8379	8498
																									998	8316	91	91	91	8225	8407		996	9815	93	93	93	9722	9908		998	8441	59	59	59	8382	8500
																									999	8325	93	93	93	8232	8418		997	9818	93.5	94	93	9724	9911		999	8444	59.5	59	60	8385	8504
																									1000	8333	94.5	94	95	8239	8428		998	9821	93.5	95	92	9726	9913		1000	8447	59.5	59	60	8388	8507
																									1001	8341	93.5	94	93	8247	8434		999	9823	93	94	92	9729	9915		1001	8450	59.5	59	60	8391	8510
																									1002	8348	93.5	94	93	8254	8441		1000	9826	93.5	94	93	9732	9919		1002	8453	58.5	58	59	8395	8512
																									1003	8355	93	93	93	8262	8448		1001	9829	94	95	93	9734	9922		1003	8456	58.5	58	59	8398	8515
																									1004	8363	93	94	92	8269	8455		1002	9831	94.5	95	94	9736	9925		1004	8459	58	58	58	8401	8517
																									1005	8370	94	95	93	8275	8463		1003	9834	94.5	95	94	9739	9928		1005	8462	58.5	58	59	8404	8521
																									1006	8377	94.5	95	94	8282	8471		1004	9837	95	96	94	9741	9931		1006	8465	58	58	58	8407	8523
																									1007	8385	95.5	95	96	8290	8481		1005	9839	95.5	95	96	9744	9935		1007	8468	58	58	58	8410	8526
																									1008	8392	96.5	96	97	8296	8489		1006	9842	95.5	96	95	9746	9937		1008	8470	58.5	57	60	8413	8530
																									1009	8399	97	96	98	8303	8497		1007	9845	95.5	96	95	9749	9940		1009	8473	59	58	60	8415	8533
																									1010	8403	95	95	95	8308	8498		1008	9848	95.5	97	94	9751	9942		1010	8476	58.5	57	60	8419	8536
																									1011	8405	96.5	96	97	8309	8502		1009	9850	95	96	94	9754	9944		1011	8479	59	58	60	8421	8539
																									1012	8413	94	95	93	8318	8506		1010	9853	95	96	94	9757	9947		1012	8482	58.5	58	59	8424	8541
																									1013	8420	93	93	93	8327	8513		1011	9856	95	97	93	9759	9949		1013	8486	58.5	59	58	8427	8544
																									1014	8427	92	91	93	8336	8520		1012	9859	95	97	93	9762	9952		1014	8489	58.5	59	58	8430	8547
																									1015	8435	90.5	91	90	8344	8525		1013	9861	94.5	96	93	9765	9954		1015	8492	58.5	59	58	8433	8550
																									1016	8442	90	92	88	8350	8530		1014	9864	95	96	94	9768	9958		1016	8495	58.5	59	58	8436	8553
																									1017	8449	90	92	88	8357	8537		1015	9867	95	97	93	9770	9960		1017	8498	59	59	59	8439	8557
																									1018	8457	90.5	92	89	8365	8546		1016	9869	95.5	97	94	9772	9963		1018	8501	59	59	59	8442	8560
																									1019	8464	91	92	90	8372	8554		1017	9872	96	98	94	9774	9966		1019	8504	59.5	59	60	8445	8564
																									1020	8471	91	91	91	8380	8562		1018	9875	96	98	94	9777	9969		1020	8507	60	60	60	8447	8567
																									1021	8479	92.5	93	92	8386	8571		1019	9878	96.5	99	94	9779	9972		1021	8510	60.5	60	61	8450	8571
																									1022	8486	91	92	90	8394	8576		1020	9880	96.5	98	95	9782	9975		1022	8513	60.5	60	61	8453	8574
																									1023	8493	89	89	89	8404	8582		1021	9883	96	98	94	9785	9977		1023	8516	60.5	60	61	8456	8577
																									1024	8500	88	88	88	8412	8588		1022	9886	96	99	93	9787	9979		1024	8519	60.5	60	61	8459	8580
																									1025	8507	87.5	86	89	8421	8596		1023	9889	95.5	98	93	9791	9982		1025	8522	60.5	60	61	8462	8583
																									1026	8514	86	85	87	8429	8601		1024	9891	95	97	93	9794	9984		1026	8525	60	60	60	8465	8585
																									1027	8521	86	85	87	8436	8608		1025	9894	94.5	96	93	9798	9987		1027	8528	60	60	60	8468	8588
																									1028	8529	85.5	86	85	8443	8614		1026	9897	94	96	92	9801	9989		1028	8531	60.5	60	61	8471	8592
																									1029	8536	85.5	86	85	8450	8621		1027	9900	94	96	92	9804	9992		1029	8534	60.5	60	61	8474	8595
																									1030	8543	86.5	87	86	8456	8629		1028	9902	94.5	96	93	9806	9995		1030	8537	60.5	60	61	8477	8598
																									1031	8550	88	89	87	8461	8637		1029	9905	94	95	93	9810	9998		1031	8540	61.5	61	62	8479	8602
																									1032	8557	86.5	87	86	8470	8643		1030	9908	94.5	95	94	9813	10002		1032	8542	62	61	63	8481	8605
																									1033	8565	85.5	87	84	8478	8649		1031	9910	94	94	94	9816	10004		1033	8545	62	62	62	8483	8607
																									1034	8573	86	88	84	8485	8657		1032	9913	94	94	94	9819	10007		1034	8547	62	61	63	8486	8610
																									1035	8580	86	87	85	8493	8665		1033	9916	94.5	95	94	9821	10010		1035	8550	62.5	62	63	8488	8613
																									1036	8588	85	87	83	8501	8671		1034	9919	95	95	95	9824	10014		1036	8553	63	63	63	8490	8616
																									1037	8595	85.5	86	85	8509	8680		1035	9921	95	94	96	9827	10017		1037	8555	63	62	64	8493	8619
																									1038	8603	87	87	87	8516	8690		1036	9924	95.5	95	96	9829	10020		1038	8558	63.5	63	64	8495	8622
																									1039	8610	88.5	88	89	8522	8699		1037	9927	94.5	95	94	9832	10021		1039	8561	64	64	64	8497	8625
																									1040	8618	90	90	90	8528	8708		1038	9930	94.5	95	94	9835	10024		1040	8563	64	63	65	8500	8628
																									1041	8625	92	92	92	8533	8717		1039	9933	94	95	93	9838	10026		1041	8566	64.5	64	65	8502	8631
																									1042	8633	90	91	89	8542	8722		1040	9935	94	94	94	9841	10029		1042	8569	65	65	65	8504	8634
																									1043	8641	89	90	88	8551	8729		1041	9938	93.5	93	94	9845	10032		1043	8571	64.5	64	65	8507	8636
																									1044	8649	88.5	90	87	8559	8736		1042	9941	93	93	93	9848	10034		1044	8574	64.5	65	64	8509	8638
																									1045	8656	87.5	88	87	8568	8743		1043	9944	93	93	93	9851	10037		1045	8576	64.5	64	65	8512	8641
																									1046	8664	87	88	86	8576	8750		1044	9947	93	93	93	9854	10040		1046	8579	65	65	65	8514	8644
																									1047	8672	87	88	86	8584	8758		1045	9950	93	93	93	9857	10043		1047	8581	65.5	65	66	8516	8647
																									1048	8680	87	88	86	8592	8766		1046	9952	92.5	92	93	9860	10045		1048	8584	66	66	66	8518	8650
																									1049	8687	87.5	88	87	8599	8774		1047	9955	93.5	93	94	9862	10049		1049	8587	66.5	67	66	8520	8653
																									1050	8695	89.5	90	89	8605	8784		1048	9958	93.5	93	94	9865	10052		1050	8589	66.5	66	67	8523	8656
																									1051	8703	90.5	91	90	8612	8793		1049	9961	94	93	95	9868	10056		1051	8592	67	67	67	8525	8659
																									1052	8711	89	90	88	8621	8799		1050	9964	93.5	93	94	9871	10058		1052	8594	67.5	67	68	8527	8662
																									1053	8718	87.5	88	87	8630	8805		1051	9966	93	92	94	9874	10060		1053	8597	67	67	67	8530	8664
																									1054	8726	86	86	86	8640	8812		1052	9969	93.5	93	94	9876	10063		1054	8599	66.5	66	67	8533	8666
																									1055	8734	85.5	87	84	8647	8818		1053	9972	93	93	93	9879	10065		1055	8602	67	67	67	8535	8669
																									1056	8742	85	87	83	8655	8825		1054	9975	92.5	93	92	9882	10067		1056	8605	66.5	67	66	8538	8671
																									1057	8749	84.5	86	83	8663	8832		1055	9977	92.5	92	93	9885	10070		1057	8607	67	67	67	8540	8674
																									1058	8757	86	88	84	8669	8841		1056	9980	91.5	91	92	9889	10072		1058	8610	67.5	68	67	8542	8677
																									1059	8765	86.5	88	85	8677	8850		1057	9983	91	91	91	9892	10074		1059	8612	68	68	68	8544	8680
																									1060	8773	87	89	85	8684	8858		1058	9985	91.5	91	92	9894	10077		1060	8615	69.5	70	69	8545	8684
																									1061	8780	88.5	90	87	8690	8867		1059	9988	91.5	91	92	9897	10080		1061	8617	69.5	70	69	8547	8686
																									1062	8790	88	90	86	8700	8876		1060	9991	91.5	92	91	9899	10082		1062	8620	69.5	70	69	8550	8689
																									1063	8799	85.5	87	84	8712	8883		1061	9994	91.5	92	91	9902	10085		1063	8622	70	70	70	8552	8692
																									1064	8809	84	86	82	8723	8891		1062	9996	91	91	91	9905	10087		1064	8625	69.5	70	69	8555	8694
																									1065	8818	83.5	84	83	8734	8901		1063	9999	91	91	91	9908	10090		1065	8627	70	70	70	8557	8697
																									1066	8828	83	84	82	8744	8910		1064	10002	91.5	92	91	9910	10093		1066	8630	69.5	70	69	8560	8699
																									1067	8837	82.5	82	83	8755	8920		1065	10004	92	92	92	9912	10096		1067	8633	70.5	72	69	8561	8702
																									1067	8847	82.5	82	83	8765	8930		1066	10008	91	91	91	9917	10099		1068	8635	70	71	69	8564	8704
																									1068	8851	82	82	82	8769	8933		1067	10011	90	90	90	9921	10101		1069	8638	70	71	69	8567	8707
																									1069	8852	82.5	82	83	8770	8935		1068	10014	89	89	89	9925	10103		1070	8640	71	71	71	8569	8711
																									1070	8854	83	83	83	8771	8937		1069	10017	88.5	88	89	9929	10106		1070	8643	71	72	70	8571	8713
																									1071	8856	83.5	84	83	8772	8939		1070	10020	88	87	89	9933	10109		1071	8645	71	71	71	8574	8716
																									1072	8858	83.5	83	84	8775	8942		1071	10023	87	86	88	9937	10111		1072	8648	70.5	71	70	8577	8718
																									1073	8860	84	83	85	8777	8945		1072	10027	87.5	88	87	9939	10114		1073	8650	70.5	70	71	8580	8721
																									1074	8862	84	83	85	8779	8947		1073	10030	87.5	88	87	9942	10117		1074	8653	71	71	71	8582	8724
																									1075	8865	83.5	83	84	8782	8949		1074	10033	87.5	87	88	9946	10121		1075	8655	71	71	71	8584	8726
																									1076	8867	84	83	85	8784	8952		1075	10036	87.5	87	88	9949	10124		1076	8658	71.5	72	71	8586	8729
																									1077	8869	84	83	85	8786	8954		1076	10039	88	88	88	9951	10127		1077	8660	71.5	71	72	8589	8732
																									1078	8872	84	84	84	8788	8956		1077	10042	88.5	88	89	9954	10131		1078	8663	72.5	73	72	8590	8735
																									1079	8874	84	84	84	8790	8958		1078	10046	88.5	89	88	9957	10134		1079	8666	73	74	72	8592	8738
																									1080	8876	84	84	84	8792	8960		1079	10049	89	89	89	9960	10138		1080	8668	73	73	73	8595	8741
																									1081	8878	84	83	85	8795	8963		1080	10052	89.5	89	90	9963	10142		1081	8671	73	74	72	8597	8743
																									1082	8881	84	84	84	8797	8965		1081	10056	89	89	89	9967	10145		1082	8673	72.5	73	72	8600	8745
																									1083	8883	84	83	85	8800	8968		1082	10059	88	87	89	9972	10148		1083	8676	73	74	72	8602	8748
																									1084	8885	84.5	83	86	8802	8971		1083	10063	87.5	87	88	9976	10151		1084	8678	72.5	73	72	8605	8750
																									1085	8888	84	83	85	8805	8973		1084	10067	87.5	88	87	9979	10154		1085	8681	73.5	74	73	8607	8754
																									1086	8890	84.5	83	86	8807	8976		1085	10070	87.5	87	88	9983	10158		1086	8683	73.5	73	74	8610	8757
																									1087	8892	84.5	83	86	8809	8978		1086	10074	87	87	87	9987	10161		1087	8686	73.5	74	73	8612	8759
																									1088	8894	85	83	87	8811	8981		1087	10078	87.5	88	87	9990	10165		1088	8688	74	74	74	8614	8762
																									1089	8897	85	84	86	8813	8983		1088	10082	87	88	86	9994	10168		1089	8691	74.5	75	74	8616	8765
																									1090	8899	85.5	84	87	8815	8986		1089	10085	86.5	87	86	9998	10171		1090	8693	74.5	75	74	8618	8767
																									1091	8901	86	85	87	8816	8988		1090	10089	87	88	86	10001	10175		1091	8696	75	76	74	8620	8770
																									1092	8903	86	84	88	8819	8991		1091	10093	87.5	89	86	10004	10179		1092	8698	75.5	76	75	8622	8773
																									1093	8906	86.5	85	88	8821	8994		1092	10096	86.5	87	86	10009	10182		1093	8701	75	76	74	8625	8775
																									1094	8908	87	86	88	8822	8996		1093	10100	87.5	88	87	10012	10187		1094	8703	75	75	75	8628	8778
																									1095	8910	86.5	85	88	8825	8998		1094	10104	87.5	88	87	10016	10191		1095	8706	75	76	74	8630	8780
																									1096	8912	86.5	85	88	8827	9000		1095	10107	88.5	88	89	10019	10196		1096	8709	75	76	74	8633	8783
																									1097	8915	86	84	88	8831	9003		1096	10111	88	89	87	10022	10198		1097	8711	75.5	76	75	8635	8786
																									1098	8917	86.5	85	88	8832	9005		1097	10115	87.5	89	86	10026	10201		1098	8714	76	77	75	8637	8789
																									1099	8919	87	85	89	8834	9008		1098	10118	87	88	86	10030	10204		1099	8716	76.5	77	76	8639	8792
																									1100	8921	87	84	90	8837	9011		1099	10122	87	89	85	10033	10207		1100	8719	77	78	76	8641	8795
																									1101	8924	87	85	89	8839	9013		1100	10125	86.5	87	86	10038	10211		1101	8722	77	78	76	8644	8798
																									1102	8926	87	85	89	8841	9015		1101	10129	86	87	85	10042	10214		1102	8724	77	78	76	8646	8800
																									1103	8928	87	85	89	8843	9017		1102	10132	85.5	86	85	10046	10217		1103	8727	77	78	76	8649	8803
																									1104	8930	87	85	89	8845	9019		1103	10136	85	86	84	10050	10220		1104	8729	77	77	77	8652	8806
																									1105	8933	86.5	86	87	8847	9020		1104	10140	85	87	83	10053	10223		1105	8732	76.5	77	76	8655	8808
																									1106	8935	86.5	86	87	8849	9022		1105	10143	85.5	87	84	10056	10227		1106	8735	77.5	78	77	8657	8812
																									1107	8937	86.5	86	87	8851	9024		1106	10147	86	88	84	10059	10231		1107	8737	78	78	78	8659	8815
																									1108	8940	86.5	87	86	8853	9026		1107	10150	85.5	86	85	10064	10235		1108	8740	78	78	78	8662	8818
																									1109	8942	87.5	87	88	8855	9030		1108	10154	86	87	85	10067	10239		1109	8742	78	78	78	8664	8820
																									1110	8944	87.5	87	88	8857	9032		1109	10158	86.5	88	85	10070	10243		1110	8745	78	78	78	8667	8823
																									1111	8946	88.5	88	89	8858	9035		1110	10161	87	87	87	10074	10248		1111	8748	77.5	78	77	8670	8825
																									1112	8949	88	88	88	8861	9037		1111	10164	86.5	87	86	10077	10250		1112	8750	77.5	77	78	8673	8828
																									1113	8951	87.5	87	88	8864	9039		1112	10166	87	87	87	10079	10253		1113	8753	77.5	78	77	8675	8830
																									1114	8953	87.5	87	88	8866	9041		1113	10169	87	87	87	10082	10256		1114	8755	77.5	77	78	8678	8833
																									1115	8956	88	88	88	8868	9044		1114	10171	87	87	87	10084	10258		1115	8758	78	78	78	8680	8836
																									1116	8958	88.5	88	89	8870	9047		1115	10174	87.5	88	87	10086	10261		1116	8761	78.5	79	78	8682	8839
																									1117	8960	88.5	88	89	8872	9049		1116	10176	87.5	87	88	10089	10264		1117	8763	78.5	79	78	8684	8841
																									1118	8963	88	89	87	8874	9050		1117	10179	87.5	87	88	10092	10267		1118	8766	79.5	80	79	8686	8845
																									1119	8965	87.5	88	87	8877	9052		1118	10182	87.5	88	87	10094	10269		1119	8769	79	80	78	8689	8847
																									1120	8967	87	87	87	8880	9054		1119	10184	88	88	88	10096	10272		1120	8771	79.5	80	79	8691	8850
																									1121	8970	87	88	86	8882	9056		1120	10187	88.5	89	88	10098	10275		1121	8774	80	81	79	8693	8853
																									1122	8972	87	87	87	8885	9059		1121	10189	89	89	89	10100	10278		1122	8776	80.5	81	80	8695	8856
																									1123	8974	87.5	87	88	8887	9062		1122	10192	89	90	88	10102	10280		1123	8779	81	81	81	8698	8860
																									1124	8977	88	89	87	8888	9064		1123	10194	89	89	89	10105	10283		1124	8781	81.5	81	82	8700	8863
																									1125	8979	88.5	89	88	8890	9067		1124	10197	89.5	90	89	10107	10286		1125	8784	81.5	81	82	8703	8866
																									1126	8981	88.5	88	89	8893	9070		1125	10199	90	90	90	10109	10289		1126	8787	82	82	82	8705	8869
																									1127	8984	88	88	88	8896	9072		1126	10202	90	90	90	10112	10292		1127	8789	82	82	82	8707	8871
																									1128	8986	88.5	89	88	8897	9074		1127	10205	90	91	89	10114	10294		1128	8792	82	82	82	8710	8874
																									1129	8988	89	89	89	8899	9077		1128	10207	90	90	90	10117	10297		1129	8794	82	82	82	8712	8876
																									1130	8991	89	90	88	8901	9079		1129	10210	89.5	90	89	10120	10299		1130	8797	81.5	82	81	8715	8878
																									1131	8993	88.5	89	88	8904	9081		1130	10212	89.5	89	90	10123	10302		1131	8799	81.5	81	82	8718	8881
																									1132	8996	88.5	90	87	8906	9083		1131	10215	89.5	90	89	10125	10304		1132	8802	81	81	81	8721	8883
																									1133	8998	88.5	90	87	8908	9085		1132	10217	89.5	89	90	10128	10307		1133	8805	81	81	81	8724	8886
																									1134	9000	89	90	88	8910	9088		1133	10220	89.5	90	89	10130	10309		1134	8807	81.5	81	82	8726	8889
																									1135	9002	89	89	89	8913	9091		1134	10223	89	90	88	10133	10311		1135	8810	82	82	82	8728	8892
																									1136	9005	89	90	88	8915	9093		1135	10225	90	90	90	10135	10315		1136	8812	82.5	82	83	8730	8895
																									1137	9007	89	89	89	8918	9096		1136	10228	90.5	91	90	10137	10318		1137	8815	82.5	82	83	8733	8898
																									1138	9009	89	89	89	8920	9098		1137	10230	90.5	91	90	10139	10320		1138	8818	82.5	83	82	8735	8900
																									1139	9012	89	89	89	8923	9101		1138	10233	90.5	91	90	10142	10323		1139	8820	82.5	82	83	8738	8903
																									1140	9014	89.5	89	90	8925	9104		1139	10236	91	91	91	10145	10327		1140	8823	83	83	83	8740	8906
																									1141	9016	89	88	90	8928	9106		1140	10238	91.5	91	92	10147	10330		1141	8825	83	83	83	8742	8908
																									1142	9019	89	89	89	8930	9108		1141	10241	91	91	91	10150	10332		1142	8828	83	83	83	8745	8911
																									1143	9021	89	88	90	8933	9111		1142	10243	91	90	92	10153	10335		1143	8831	82.5	83	82	8748	8913
																									1144	9023	89	88	90	8935	9113		1143	10246	91	91	91	10155	10337		1144	8833	83	83	83	8750	8916
																									1145	9026	89	89	89	8937	9115		1144	10249	90.5	90	91	10159	10340		1145	8836	82.5	83	82	8753	8918
																									1146	9028	89	89	89	8939	9117		1145	10251	91	90	92	10161	10343		1146	8838	82.5	82	83	8756	8921
																									1147	9030	89	89	89	8941	9119		1146	10254	91	90	92	10164	10346		1147	8841	82.5	83	82	8758	8923
																									1148	9033	89	89	89	8944	9122		1147	10256	91.5	90	93	10166	10349		1148	8843	82.5	82	83	8761	8926
																									1149	9035	89	89	89	8946	9124		1148	10259	91.5	91	92	10168	10351		1149	8846	83	83	83	8763	8929
																									1150	9038	89	90	88	8948	9126		1149	10262	91	90	92	10172	10354		1150	8849	83	84	82	8765	8931
																									1151	9040	89	90	88	8950	9128		1150	10264	91	90	92	10174	10356		1151	8851	83	83	83	8768	8934
																									1152	9042	88.5	89	88	8953	9130		1151	10267	91.5	91	92	10176	10359		1152	8854	83.5	84	83	8770	8937
																									1153	9045	89	90	88	8955	9133		1152	10269	91.5	90	93	10179	10362		1153	8856	83.5	83	84	8773	8940
																									1154	9047	89	89	89	8958	9136		1153	10272	91.5	91	92	10181	10364		1154	8859	84	84	84	8775	8943
																									1155	9049	89	89	89	8960	9138		1154	10274	91.5	90	93	10184	10367		1155	8861	83.5	83	84	8778	8945
																									1156	9052	88.5	89	88	8963	9140		1155	10277	92	91	93	10186	10370		1156	8864	84	84	84	8780	8948
																									1157	9054	88.5	88	89	8966	9143		1156	10280	91.5	91	92	10189	10372		1157	8866	84.5	84	85	8782	8951
																									1158	9056	89	89	89	8967	9145		1157	10282	91	90	92	10192	10374		1158	8869	85	85	85	8784	8954
																									1159	9059	88.5	89	88	8970	9147		1158	10285	91.5	91	92	10194	10377		1159	8871	85.5	85	86	8786	8957
																									1160	9061	89	89	89	8972	9150		1159	10287	91	90	92	10197	10379		1160	8874	85.5	85	86	8789	8960
																									1161	9063	89.5	89	90	8974	9153		1160	10290	91.5	91	92	10199	10382		1161	8877	85	85	85	8792	8962
																									1162	9066	89.5	90	89	8976	9155		1161	10292	91.5	91	92	10201	10384		1162	8879	85.5	85	86	8794	8965
																									1163	9068	89.5	90	89	8978	9157		1162	10295	91	91	91	10204	10386		1163	8882	85.5	85	86	8797	8968
																									1164	9070	89.5	89	90	8981	9160		1163	10297	90.5	89	92	10208	10389		1164	8885	86	86	86	8799	8971
																									1165	9072	90	89	91	8983	9163		1164	10300	90.5	90	91	10210	10391		1165	8887	86.5	86	87	8801	8974
																									1166	9075	89.5	90	89	8985	9164		1165	10303	91	91	91	10212	10394		1166	8890	86	86	86	8804	8976
																									1167	9077	90	90	90	8987	9167		1166	10305	91	90	92	10215	10397		1167	8892	86.5	86	87	8806	8979
																									1168	9079	89.5	89	90	8990	9169		1167	10308	91	91	91	10217	10399		1168	8895	87	87	87	8808	8982
																									1169	9082	89.5	90	89	8992	9171		1168	10310	91.5	91	92	10219	10402		1169	8898	87.5	88	87	8810	8985
																									1170	9084	89.5	89	90	8995	9174		1169	10313	92	91	93	10222	10406		1170	8900	88	87	89	8813	8989
																									1171	9086	90	90	90	8996	9176		1170	10315	92	91	93	10224	10408		1171	8903	88	88	88	8815	8991
																									1172	9088	90	90	90	8998	9178		1171	10318	91.5	91	92	10227	10410		1172	8905	88	87	89	8818	8994
																									1173	9091	90	91	89	9000	9180		1172	10320	91.5	90	93	10230	10413		1173	8908	88.5	88	89	8820	8997
																									1174	9093	90.5	91	90	9002	9183		1173	10323	92	91	93	10232	10416		1174	8911	88	88	88	8823	8999
																									1175	9095	89.5	89	90	9006	9185		1174	10326	92	91	93	10235	10419		1175	8913	88.5	88	89	8825	9002
																									1176	9098	89.5	90	89	9008	9187		1175	10328	91.5	90	93	10238	10421		1176	8916	88.5	88	89	8828	9005
																									1177	9100	90	90	90	9010	9190		1176	10331	91	90	92	10241	10423		1177	8918	88.5	88	89	8830	9007
																									1178	9102	90	90	90	9012	9192		1177	10333	91.5	90	93	10243	10426		1178	8921	88.5	88	89	8833	9010
																									1179	9105	90.5	91	90	9014	9195		1178	10336	91.5	91	92	10245	10428		1179	8923	89	88	90	8835	9013
																									1180	9107	90.5	91	90	9016	9197		1179	10339	92	92	92	10247	10431		1180	8926	89.5	89	90	8837	9016
																									1181	9109	90.5	91	90	9018	9199		1180	10341	92	92	92	10249	10433		1181	8928	89	88	90	8840	9018
																									1182	9111	91	92	90	9019	9201		1181	10344	92	93	91	10251	10435		1182	8931	89	88	90	8843	9021
																									1183	9114	91.5	93	90	9021	9204		1182	10346	91.5	92	91	10254	10437		1183	8934	89	89	89	8845	9023
																									1184	9116	91	92	90	9024	9206		1183	10349	92.5	93	92	10256	10441		1184	8936	88.5	88	89	8848	9025
																									1185	9118	91	92	90	9026	9208		1184	10352	93	94	92	10258	10444		1185	8939	89	89	89	8850	9028
																									1186	9121	91	92	90	9029	9211		1185	10354	93.5	94	93	10260	10447		1186	8941	89.5	89	90	8852	9031
																									1187	9123	91.5	92	91	9031	9214		1186	10357	93.5	94	93	10263	10450		1187	8944	90	90	90	8854	9034
																									1188	9125	92	92	92	9033	9217		1187	10359	93	92	94	10267	10453		1188	8947	90	91	89	8856	9036
																									1189	9127	92	92	92	9035	9219		1188	10362	92.5	92	93	10270	10455		1189	8949	90.5	90	91	8859	9040
																									1190	9130	92.5	93	92	9037	9222		1189	10364	92.5	91	94	10273	10458		1190	8952	91	91	91	8861	9043
																									1191	9132	92.5	93	92	9039	9224		1190	10367	92.5	91	94	10276	10461		1191	8954	90.5	90	91	8864	9045
																									1192	9134	92	92	92	9042	9226		1191	10370	92.5	92	93	10278	10463		1192	8957	90.5	91	90	8866	9047
																									1193	9137	92	93	91	9044	9228		1192	10372	93	92	94	10280	10466		1193	8960	90	91	89	8869	9049
																									1194	9139	91.5	92	91	9047	9230		1193	10375	93	92	94	10283	10469		1194	8962	90.5	90	91	8872	9053
																									1195	9141	92	92	92	9049	9233		1194	10377	93.5	92	95	10285	10472		1195	8965	90.5	91	90	8874	9055
																									1196	9144	92	93	91	9051	9235		1195	10380	93.5	93	94	10287	10474		1196	8967	90.5	90	91	8877	9058
																									1197	9146	92	93	91	9053	9237		1196	10382	93	92	94	10290	10476		1197	8970	90.5	90	91	8880	9061
																									1198	9148	92.5	93	92	9055	9240		1197	10385	93.5	93	94	10292	10479		1198	8972	91	90	92	8882	9064
																									1199	9151	92	93	91	9058	9242		1198	10387	93.5	92	95	10295	10482		1199	8975	90.5	90	91	8885	9066
																									1200	9153	92	92	92	9061	9245		1199	10390	94	93	95	10297	10485		1200	8978	91	91	91	8887	9069
																									1201	9155	91.5	91	92	9064	9247		1200	10393	95	95	95	10298	10488		1201	8980	90.5	90	91	8890	9071
																									1202	9158	92	92	92	9066	9250		1201	10395	94	93	95	10302	10490		1202	8983	90	90	90	8893	9073
																									1203	9160	91.5	91	92	9069	9252		1202	10398	94	94	94	10304	10492		1203	8985	89.5	89	90	8896	9075
																									1204	9162	91.5	91	92	9071	9254		1203	10400	94	93	95	10307	10495		1204	8988	89.5	90	89	8898	9077
																									1205	9165	91	91	91	9074	9256		1204	10403	93.5	93	94	10310	10497		1205	8990	89.5	89	90	8901	9080
																									1206	9167	91	91	91	9076	9258		1205	10405	94	93	95	10312	10500		1206	8993	90	89	91	8904	9084
																									1207	9169	91.5	91	92	9078	9261		1206	10408	93.5	93	94	10315	10502		1207	8995	90	89	91	8906	9086
																									1208	9172	91	91	91	9081	9263		1207	10410	94	93	95	10317	10505		1208	8998	90.5	90	91	8908	9089
																									1209	9174	91	91	91	9083	9265		1208	10412	94	92	96	10320	10508		1209	9000	90	89	91	8911	9091
																									1210	9176	90.5	90	91	9086	9267		1209	10415	93.5	92	95	10323	10510		1210	9003	90.5	90	91	8913	9094
																									1211	9179	91	91	91	9088	9270		1210	10417	93.5	92	95	10325	10512		1211	9005	90.5	89	92	8916	9097
																									1212	9181	91	91	91	9090	9272		1211	10420	93.5	93	94	10327	10514		1212	9008	90.5	90	91	8918	9099
																									1213	9183	90.5	90	91	9093	9274		1212	10422	94.5	93	96	10329	10518		1213	9011	90.5	90	91	8921	9102
																									1214	9186	91.5	92	91	9094	9277		1213	10425	94.5	94	95	10331	10520		1214	9013	91	90	92	8923	9105
																									1215	9188	91.5	91	92	9097	9280		1214	10427	94	93	95	10334	10522		1215	9016	91.5	91	92	8925	9108
																									1216	9190	91	91	91	9099	9281		1215	10430	94.5	94	95	10336	10525		1216	9019	91	91	91	8928	9110
																									1217	9193	91	91	91	9102	9284		1216	10432	94.5	93	96	10339	10528		1217	9021	90.5	90	91	8931	9112
																									1218	9195	91	91	91	9104	9286		1217	10435	94	93	95	10342	10530		1218	9024	91.5	91	92	8933	9116
																									1219	9197	91	91	91	9106	9288		1218	10438	94	94	94	10344	10532		1219	9027	91	91	91	8936	9118
																									1220	9200	91.5	92	91	9108	9291		1219	10440	94	93	95	10347	10535		1220	9029	91.5	91	92	8938	9121
																									1221	9202	91.5	91	92	9111	9294		1220	10443	93.5	93	94	10350	10537		1221	9032	91.5	91	92	8941	9124
																									1222	9204	92	91	93	9113	9297		1221	10445	93.5	93	94	10352	10539		1222	9034	91	90	92	8944	9126
																									1223	9207	92	92	92	9115	9299		1222	10448	93.5	93	94	10355	10542		1223	9037	91	90	92	8947	9129
																									1224	9209	91.5	91	92	9118	9301		1223	10450	93	92	94	10358	10544		1224	9040	91	91	91	8949	9131
																									1225	9211	92	91	93	9120	9304		1224	10453	93	92	94	10361	10547		1225	9042	91.5	91	92	8951	9134
																									1226	9214	92	92	92	9122	9306		1225	10455	93	91	95	10364	10550		1226	9045	91.5	92	91	8953	9136
																									1227	9216	92.5	92	93	9124	9309		1226	10458	93	92	94	10366	10552		1227	9047	91.5	92	91	8955	9138
																									1228	9218	92.5	92	93	9126	9311		1227	10460	93	91	95	10369	10555		1228	9050	92	93	91	8957	9141
																									1229	9221	93	93	93	9128	9314		1228	10463	93.5	92	95	10371	10558		1229	9052	92	93	91	8959	9143
																									1230	9223	93	93	93	9130	9316		1229	10466	93.5	93	94	10373	10560		1230	9055	92	93	91	8962	9146
																									1231	9226	93	94	92	9132	9318		1230	10468	93.5	93	94	10375	10562		1231	9057	92	92	92	8965	9149
																									1232	9228	93	93	93	9135	9321		1231	10471	93	93	93	10378	10564		1232	9060	91.5	92	91	8968	9151
																									1233	9230	93	93	93	9137	9323		1232	10473	93	92	94	10381	10567		1233	9063	91.5	92	91	8971	9154
																									1234	9232	92.5	92	93	9140	9325		1233	10476	92.5	92	93	10384	10569		1234	9065	91.5	92	91	8973	9156
																									1235	9235	92.5	93	92	9142	9327		1234	10478	92.5	91	94	10387	10572		1235	9068	92	93	91	8975	9159
																									1236	9237	93	93	93	9144	9330		1235	10481	92	91	93	10390	10574		1236	9070	91.5	92	91	8978	9161
																									1237	9239	93	93	93	9146	9332		1236	10483	92.5	91	94	10392	10577		1237	9073	91.5	92	91	8981	9164
																									1238	9241	93	93	93	9148	9334		1237	10486	92.5	92	93	10394	10579		1238	9075	92.5	92	93	8983	9168
																									1239	9244	93.5	94	93	9150	9337		1238	10489	92.5	92	93	10397	10582		1239	9078	92.5	93	92	8985	9170
																									1240	9246	93.5	93	94	9153	9340		1239	10491	93	92	94	10399	10585		1240	9080	92.5	92	93	8988	9173
																									1241	9248	94	94	94	9154	9342		1240	10494	93	92	94	10402	10588		1241	9083	92.5	93	92	8990	9175
																									1242	9251	93.5	94	93	9157	9344		1241	10496	93	92	94	10404	10590		1242	9086	92.5	93	92	8993	9178
																									1243	9253	93.5	93	94	9160	9347		1242	10499	93.5	93	94	10406	10593		1243	9088	92.5	93	92	8995	9180
																									1244	9255	93	92	94	9163	9349		1243	10501	93.5	93	94	10408	10595		1244	9091	92.5	93	92	8998	9183
																									1245	9258	93.5	93	94	9165	9352		1244	10504	94.5	94	95	10410	10599		1245	9093	92.5	93	92	9000	9185
																									1246	9260	93.5	93	94	9167	9354		1245	10506	94.5	94	95	10412	10601		1246	9096	92	93	91	9003	9187
																									1247	9262	93.5	93	94	9169	9356		1246	10509	94	93	95	10416	10604		1247	9098	92.5	93	92	9005	9190
																									1248	9264	94	93	95	9171	9359		1247	10511	93.5	92	95	10419	10606		1248	9101	92.5	93	92	9008	9193
																									1249	9267	94	94	94	9173	9361		1248	10514	93	92	94	10422	10608		1249	9103	92.5	93	92	9010	9195
																									1250	9269	94.5	94	95	9175	9364		1249	10516	92.5	91	94	10425	10610		1250	9106	92	93	91	9013	9197
																									1251	9271	94	93	95	9178	9366		1250	10519	92.5	92	93	10427	10612		1251	9108	92	92	92	9016	9200
																									1252	9274	94.5	95	94	9179	9368		1251	10521	92.5	92	93	10429	10614		1252	9111	92.5	93	92	9018	9203
																									1253	9276	94.5	94	95	9182	9371		1252	10524	92	92	92	10432	10616		1253	9113	92	92	92	9021	9205
																									1254	9278	94	94	94	9184	9372		1253	10526	91	91	91	10435	10617		1254	9116	92.5	93	92	9023	9208
																									1255	9280	94	93	95	9187	9375		1254	10529	91.5	92	91	10437	10620		1255	9118	92.5	93	92	9025	9210
																									1256	9283	94.5	95	94	9188	9377		1255	10531	91	91	91	10440	10622		1256	9121	92	93	91	9028	9212
																									1257	9285	94.5	94	95	9191	9380		1256	10533	91	91	91	10442	10624		1257	9123	92.5	93	92	9030	9215
																									1258	9287	95	94	96	9193	9383		1257	10536	91.5	92	91	10444	10627		1258	9126	92.5	94	91	9032	9217
																									1259	9289	96	95	97	9194	9386		1258	10538	91.5	92	91	10446	10629		1259	9128	93	94	92	9034	9220
																									1260	9292	96.5	96	97	9196	9389		1259	10541	91.5	92	91	10449	10632		1260	9131	93.5	95	92	9036	9223
																									1261	9294	96.5	96	97	9198	9391		1260	10543	92	92	92	10451	10635		1261	9133	93	94	92	9039	9225
																									1262	9296	97	96	98	9200	9394		1261	10546	91.5	92	91	10454	10637		1262	9136	92.5	94	91	9042	9227
																									1263	9298	97	96	98	9202	9396		1262	10548	91.5	91	92	10457	10640		1263	9139	93	95	91	9044	9230
																									1264	9301	97	97	97	9204	9398		1263	10551	90.5	90	91	10461	10642		1264	9141	93	94	92	9047	9233
																									1265	9303	97	96	98	9207	9401		1264	10554	90	90	90	10464	10644		1265	9144	92.5	94	91	9050	9235
																									1266	9305	97.5	96	99	9209	9404		1265	10556	89.5	89	90	10467	10646		1266	9146	92.5	93	92	9053	9238
																									1267	9308	98	97	99	9211	9407		1266	10559	89.5	89	90	10470	10649		1267	9149	92.5	94	91	9055	9240
																									1268	9310	98.5	97	100	9213	9410		1267	10562	89	89	89	10473	10651		1268	9151	92.5	94	91	9057	9242
																									1269	9312	98.5	97	100	9215	9412		1268	10564	89.5	89	90	10475	10654		1269	9154	93.5	95	92	9059	9246
																									1270	9314	98.5	97	100	9217	9414		1269	10567	89.5	90	89	10477	10656		1270	9156	94	95	93	9061	9249
																									1271	9317	99	98	100	9219	9417		1270	10570	90	91	89	10479	10659		1271	9159	93.5	95	92	9064	9251
																									1272	9319	99	98	100	9221	9419		1271	10572	90.5	91	90	10481	10662		1272	9161	93.5	94	93	9067	9254
																									1273	9321	99	98	100	9223	9421		1272	10575	90.5	91	90	10484	10665		1273	9164	93.5	94	93	9070	9257
																									1274	9324	99.5	99	100	9225	9424		1273	10577	91	91	91	10486	10668		1274	9166	93.5	94	93	9072	9259
																									1275	9326	98.5	98	99	9228	9425		1274	10580	91	91	91	10489	10671		1275	9169	93.5	95	92	9074	9261
																									1276	9328	99	98	100	9230	9428		1275	10583	91	91	91	10492	10674		1276	9171	93.5	94	93	9077	9264
																									1277	9331	99	99	99	9232	9430		1276	10585	91	91	91	10494	10676		1277	9174	93.5	95	92	9079	9266
																									1278	9333	99	98	100	9235	9433		1277	10588	90.5	91	90	10497	10678		1278	9176	93.5	94	93	9082	9269
																									1279	9336	99.5	99	100	9237	9436		1278	10591	90	91	89	10500	10680		1279	9179	94	95	93	9084	9272
																									1280	9338	100	99	101	9239	9439		1279	10593	90	90	90	10503	10683		1280	9181	94.5	94	95	9087	9276
																									1281	9340	100	99	101	9241	9441		1280	10596	90	90	90	10506	10686		1281	9184	94	94	94	9090	9278
																									1282	9343	99.5	99	100	9244	9443		1281	10599	91	92	90	10507	10689		1282	9187	94	95	93	9092	9280
																									1283	9345	100	100	100	9245	9445		1282	10601	90.5	91	90	10510	10691		1283	9189	93.5	94	93	9095	9282
																									1284	9347	100	100	100	9247	9447		1283	10604	90	91	89	10513	10693		1284	9192	94	95	93	9097	9285
																									1285	9350	100	100	100	9250	9450		1284	10606	90.5	91	90	10515	10696		1285	9194	93.5	94	93	9100	9287
																									1286	9352	100	100	100	9252	9452		1285	10609	91	92	90	10517	10699		1286	9197	93.5	95	92	9102	9289
																									1287	9354	100.5	100	101	9254	9455		1286	10612	91	93	89	10519	10701		1287	9199	94	95	93	9104	9292
																									1288	9357	101	101	101	9256	9458		1287	10614	91.5	92	91	10522	10705		1288	9202	94	96	92	9106	9294
																									1289	9359	101	101	101	9258	9460		1288	10617	92.5	93	92	10524	10709		1289	9204	94	95	93	9109	9297
																									1290	9361	101	101	101	9260	9462		1289	10620	93	94	92	10526	10712		1290	9207	94.5	96	93	9111	9300
																									1291	9363	101	100	102	9263	9465		1290	10622	93.5	94	93	10528	10715		1291	9209	94.5	96	93	9113	9302
																									1292	9366	101	101	101	9265	9467		1291	10625	93.5	94	93	10531	10718		1292	9212	94.5	96	93	9116	9305
																									1293	9368	101.5	101	102	9267	9470		1292	10627	93	93	93	10534	10720		1293	9215	94	96	92	9119	9307
																									1294	9370	102	102	102	9268	9472		1293	10630	93.5	94	93	10536	10723		1294	9217	94	95	93	9122	9310
																									1295	9373	101.5	102	101	9271	9474		1294	10633	93	94	92	10539	10725		1295	9220	94.5	96	93	9124	9313
																									1296	9375	101.5	101	102	9274	9477		1295	10635	92.5	93	92	10542	10727		1296	9222	94	94	94	9128	9316
																									1297	9377	102	101	103	9276	9480		1296	10638	92.5	93	92	10545	10730		1297	9225	94.5	95	94	9130	9319
																									1298	9380	102	102	102	9278	9482		1297	10641	92	93	91	10548	10732		1298	9228	94.5	95	94	9133	9322
																									1299	9382	102.5	102	103	9280	9485		1298	10643	92	92	92	10551	10735		1299	9230	94.5	95	94	9135	9324
																									1300	9384	102.5	101	104	9283	9488		1299	10646	92.5	92	93	10554	10739		1300	9233	93.5	94	93	9139	9326
																									1301	9386	103	101	105	9285	9491		1300	10649	93.5	93	94	10556	10743		1301	9235	94	94	94	9141	9329
																									1302	9389	103	102	104	9287	9493		1301	10651	93	92	94	10559	10745		1302	9238	94.5	95	94	9143	9332
																									1303	9391	103	102	104	9289	9495		1302	10654	93	93	93	10561	10747		1303	9240	95	95	95	9145	9335
																									1304	9393	103.5	102	105	9291	9498		1303	10656	93.5	93	94	10563	10750		1304	9243	95.5	96	95	9147	9338
																									1305	9396	104	103	105	9293	9501		1304	10659	94	93	95	10566	10754		1305	9245	95.5	95	96	9150	9341
																									1306	9398	104	103	105	9295	9503		1305	10662	94.5	94	95	10568	10757		1306	9248	96	96	96	9152	9344
																									1307	9400	104.5	103	106	9297	9506		1306	10664	94	93	95	10571	10759		1307	9250	96.5	96	97	9154	9347
																									1308	9403	104.5	104	105	9299	9508		1307	10667	93.5	93	94	10574	10761		1308	9253	96.5	96	97	9157	9350
																									1309	9405	105	104	106	9301	9511		1308	10670	93.5	93	94	10577	10764		1309	9255	97	96	98	9159	9353
																									1310	9407	104.5	103	106	9304	9513		1309	10672	93	91	95	10581	10767		1310	9258	97.5	97	98	9161	9356
																									1311	9410	105.5	105	106	9305	9516		1310	10675	93	92	94	10583	10769		1311	9260	97.5	97	98	9163	9358
																									1312	9412	105.5	105	106	9307	9518		1311	10678	93	92	94	10586	10772		1312	9263	97.5	98	97	9165	9360
																									1313	9414	105	104	106	9310	9520		1312	10680	93	91	95	10589	10775		1313	9266	97	98	96	9168	9362
																									1314	9416	105.5	104	107	9312	9523		1313	10683	93.5	92	95	10591	10778		1314	9268	97.5	98	97	9170	9365
																									1315	9419	105.5	105	106	9314	9525		1314	10686	94	93	95	10593	10781		1315	9271	98	99	97	9172	9368
																									1316	9421	106	105	107	9316	9528		1315	10688	94	92	96	10596	10784		1316	9273	99	99	99	9174	9372
																									1317	9423	106.5	105	108	9318	9531		1316	10691	93.5	92	95	10599	10786		1317	9276	98.5	98	99	9178	9375
																									1318	9426	106.5	105	108	9321	9534		1317	10694	93.5	92	95	10602	10789		1318	9278	98.5	98	99	9180	9377
																									1319	9428	106.5	105	108	9323	9536		1318	10696	94	92	96	10604	10792		1319	9281	99.5	99	100	9182	9381
																									1320	9430	107.5	106	109	9324	9539		1319	10699	94.5	93	96	10606	10795		1320	9284	99.5	100	99	9184	9383
																									1321	9433	107.5	107	108	9326	9541		1320	10702	95	94	96	10608	10798		1321	9286	99.5	99	100	9187	9386
																									1322	9435	107	106	108	9329	9543		1321	10704	94	92	96	10612	10800		1322	9289	99.5	99	100	9190	9389
																									1323	9437	106.5	105	108	9332	9545		1322	10707	94	93	95	10614	10802		1323	9291	99.5	99	100	9192	9391
																									1324	9439	106.5	105	108	9334	9547		1323	10710	94	94	94	10616	10804		1324	9294	100	100	100	9194	9394
																									1325	9442	106.5	106	107	9336	9549		1324	10712	94	93	95	10619	10807		1325	9297	100.5	101	100	9196	9397
																									1326	9444	106.5	106	107	9338	9551		1325	10715	93.5	93	94	10622	10809		1326	9299	101	101	101	9198	9400
																									1327	9446	106.5	106	107	9340	9553		1326	10718	93.5	93	94	10625	10812		1327	9302	101.5	102	101	9200	9403
																									1328	9449	107	107	107	9342	9556		1327	10720	93	92	94	10628	10814		1328	9305	100.5	101	100	9204	9405
																									1329	9451	107	106	108	9345	9559		1328	10723	94	93	95	10630	10818		1329	9307	101	101	101	9206	9408
																									1330	9453	107.5	106	109	9347	9562		1329	10726	94	94	94	10632	10820		1330	9310	101.5	102	101	9208	9411
																									1331	9455	107.5	106	109	9349	9564		1330	10728	94.5	94	95	10634	10823		1331	9313	101	102	100	9211	9413
																									1332	9458	107.5	107	108	9351	9566		1331	10731	94.5	94	95	10637	10826		1332	9315	101.5	102	101	9213	9416
																									1333	9460	107.5	106	109	9354	9569		1332	10733	94	93	95	10640	10828		1333	9318	102	103	101	9215	9419
																									1334	9462	107	105	109	9357	9571		1333	10736	94	93	95	10643	10831		1334	9320	102	102	102	9218	9422
																									1335	9465	107.5	106	109	9359	9574		1334	10739	95	94	96	10645	10835		1335	9323	102.5	103	102	9220	9425
																									1336	9467	108	106	110	9361	9577		1335	10741	95.5	94	97	10647	10838		1336	9326	102.5	104	101	9222	9427
																									1337	9469	108.5	106	111	9363	9580		1336	10744	95	94	96	10650	10840		1337	9328	103.5	104	103	9224	9431
																										9472				9365	9582		1337	10747	94.5	94	95	10653	10842		1338	9331	104	105	103	9226	9434
																																	1338	10749	95	95	95	10654	10844		1339	9333	104	104	104	9229	9437
																																	1339	10752	95	95	95	10657	10847		1340	9336	104.5	105	104	9231	9440
																																	1340	10754	95	95	95	10659	10849		1341	9339	105	107	103	9232	9442
																																	1341	10757	95	95	95	10662	10852		1342	9341	104.5	106	103	9235	9444
																																	1342	10760	95.5	96	95	10664	10855		1343	9344	104.5	106	103	9238	9447
																																	1343	10762	96	96	96	10666	10858		1344	9346	104.5	105	104	9241	9450
																																	1344	10765	96	97	95	10668	10860		1345	9348	104.5	105	104	9243	9452
																																	1345	10767	96	96	96	10671	10863		1346	9351	105	106	104	9245	9455
																																	1346	10770	96	96	96	10674	10866		1347	9353	105.5	106	105	9247	9458
																																	1347	10773	96.5	97	96	10676	10869		1348	9356	105.5	107	104	9249	9460
																																	1348	10775	96.5	96	97	10679	10872		1349	9358	106	107	105	9251	9463
																																	1349	10778	97	97	97	10681	10875		1350	9361	106	108	104	9253	9465
																																	1350	10780	97	97	97	10683	10877		1351	9364	106	108	104	9256	9468
																																	1351	10783	97	97	97	10686	10880		1352	9366	106.5	108	105	9258	9471
																																	1352	10786	97.5	98	97	10688	10883		1353	9369	106	108	104	9261	9473
																																	1353	10788	97	97	97	10691	10885		1354	9371	106.5	108	105	9263	9476
																																	1354	10791	97.5	97	98	10694	10889		1355	9374	106.5	108	105	9266	9479
																																	1355	10793	97	96	98	10697	10891		1356	9376	107	108	106	9268	9482
																																	1356	10796	97	96	98	10700	10894		1357	9379	108	109	107	9270	9486
																																	1357	10799	97.5	97	98	10702	10897		1358	9382	107.5	109	106	9273	9488
																																	1358	10801	97.5	96	99	10705	10900		1359	9384	108	109	107	9275	9491
																																	1359	10804	97	95	99	10709	10903		1360	9387	108.5	110	107	9277	9494
																																	1360	10806	97	95	99	10711	10905
																																	1361	10809	97.5	96	99	10713	10908
																																	1362	10812	98	97	99	10715	10911
																																	1363	10814	97.5	96	99	10718	10913
																																	1364	10817	97.5	96	99	10721	10916
																																	1365	10820	98.5	98	99	10722	10919
																																	1366	10822	98	97	99	10725	10921
																																	1367	10825	98	97	99	10728	10924
																																	1368	10828	97.5	97	98	10731	10926
																																	1369	10831	97.5	97	98	10734	10929
																																	1370	10833	97	96	98	10737	10931
																																	1371	10836	97.5	97	98	10739	10934
																																	1372	10839	97	96	98	10743	10937
																																	1373	10842	97.5	97	98	10745	10940
																																	1374	10844	97.5	96	99	10748	10943
																																	1375	10847	97.5	96	99	10751	10946
																																	1376	10850	98	97	99	10753	10949
																																	1377	10853	99	98	100	10755	10953
																																	1378	10856	99.5	99	100	10757	10956
																																	1379	10858	100	99	101	10759	10959
																																	1380	10861	100.5	100	101	10761	10962
																																	1381	10864	99.5	99	100	10765	10964
																																	1382	10866	99	98	100	10768	10966
																																	1383	10869	98.5	98	99	10771	10968
																																	1384	10872	99	99	99	10773	10971
																																	1385	10874	98.5	98	99	10776	10973
																																	1386	10877	97.5	97	98	10780	10975
																																	1387	10880	97.5	98	97	10782	10977
																																	1388	10882	97.5	97	98	10785	10980
																																	1389	10885	97.5	98	97	10787	10982
																																	1390	10888	98	98	98	10790	10986
																																	1391	10890	98.5	98	99	10792	10989
																																	1392	10893	98.5	98	99	10795	10992
																																	1393	10896	99	99	99	10797	10995
																																	1394	10898	99.5	99	100	10799	10998
																																	1395	10901	99.5	99	100	10802	11001
																																	1396	10904	99.5	99	100	10805	11004
																																	1397	10906	99	98	100	10808	11006
																																	1398	10909	98.5	98	99	10811	11008
																																	1399	10912	99	98	100	10814	11012
																																	1400	10914	99	97	101	10817	11015
																																	1401	10917	99	98	100	10819	11017
																																	1402	10920	98.5	98	99	10822	11019
																																	1403	10922	99	98	100	10824	11022
																																	1404	10925	99	98	100	10827	11025
																																	1405	10928	98.5	98	99	10830	11027
																																	1406	10930	99	98	100	10832	11030
																																	1407	10933	99	98	100	10835	11033
																																	1408	10936	99.5	100	99	10836	11035
																																	1409	10938	99.5	99	100	10839	11038
																																	1410	10941	100	100	100	10841	11041
																																	1411	10944	99.5	100	99	10844	11043
																																	1412	10946	99.5	99	100	10847	11046
																																	1413	10949	98.5	98	99	10851	11048
																																	1414	10952	98.5	98	99	10854	11051
																																	1415	10954	98	97	99	10857	11053
																																	1416	10957	99	99	99	10858	11056
																																	1417	10960	99	99	99	10861	11059
																																	1418	10963	99	100	98	10863	11061
																																	1419	10965	99	99	99	10866	11064
																																	1420	10968	99.5	100	99	10868	11067
																																	1421	10971	99.5	100	99	10871	11070
																																	1422	10973	100	100	100	10873	11073
																																	1423	10976	100.5	101	100	10875	11076
																																	1424	10979	100.5	101	100	10878	11079
																																	1425	10982	101	101	101	10881	11083
																																	1426	10984	100.5	100	101	10884	11085
																																	1427	10987	99.5	100	99	10887	11086
																																	1428	10990	99	99	99	10891	11089
																																	1429	10992	99	99	99	10893	11091
																																	1430	10995	98.5	99	98	10896	11093
																																	1431	10998	98.5	100	97	10898	11095
																																	1432	11000	98.5	99	98	10901	11098
																																	1433	11003	98.5	100	97	10903	11100
																																	1434	11006	98.5	100	97	10906	11103
																																	1435	11008	98.5	99	98	10909	11106
																																	1436	11011	98	99	97	10912	11108
																																	1437	11014	98.5	100	97	10914	11111
																																	1438	11016	98.5	99	98	10917	11114
																																	1439	11019	98.5	99	98	10920	11117
																																	1440	11022	98	99	97	10923	11119
																																	1441	11024	98.5	99	98	10925	11122
																																	1442	11027	98	99	97	10928	11124
																																	1443	11030	97.5	98	97	10932	11127
																																	1444	11033	97	98	96	10935	11129
																																	1445	11036	97	98	96	10938	11132
																																	1446	11039	97	98	96	10941	11135
																																	1447	11042	96.5	98	95	10944	11137
																																	1448	11045	96.5	98	95	10947	11140
																																	1449	11047	96.5	98	95	10949	11142
																																	1450	11050	96.5	98	95	10952	11145
																																	1451	11053	97.5	99	96	10954	11149
																																	1452	11056	97.5	99	96	10957	11152
																																	1453	11059	98	100	96	10959	11155
																																	1454	11062	98.5	100	97	10962	11159
																																	1455	11065	98.5	100	97	10965	11162
																																	1456	11068	98	100	96	10968	11164
																																	1457	11071	97.5	99	96	10972	11167
																																	1458	11074	97.5	99	96	10975	11170
																																	1459	11077	97	99	95	10978	11172
																																	1460	11079	97	97	97	10982	11176
																																	1461	11082	97.5	98	97	10984	11179
																																	1462	11085	98	99	97	10986	11182
																																	1463	11088	97.5	98	97	10990	11185
																																	1464	11091	98	98	98	10993	11189
																																	1465	11094	98	99	97	10995	11191
																																	1466	11097	98	99	97	10998	11194
																																	1467	11100	98	99	97	11001	11197
																																	1468	11103	98.5	100	97	11003	11200
																																	1469	11106	98.5	100	97	11006	11203
																																	1470	11109	99.5	101	98	11008	11207
																																	1471	11112	99	101	97	11011	11209
																																	1472	11115	99	101	97	11014	11212
																																	1473	11118	99	100	98	11018	11216
																																	1474	11121	99	100	98	11021	11219
																																	1475	11123	99.5	100	99	11023	11222
																																	1476	11126	100	100	100	11026	11226
																																	1477	11129	100	100	100	11029	11229
																																	1478	11132	100	101	99	11031	11231
																																	1479	11135	100	101	99	11034	11234
																																	1480	11138	100	101	99	11037	11237
																																	1481	11141	101	102	100	11039	11241
																																	1482	11144	101.5	103	100	11041	11244
																																	1483	11147	101.5	103	100	11044	11247
																																	1484	11150	103	104	102	11046	11252
																																	1485	11152	103.5	103	104	11049	11256
																																	1486	11155	103.5	104	103	11051	11258
																																	1487	11158	103	104	102	11054	11260
																																	1488	11161	103	104	102	11057	11263
																																	1489	11164	103	104	102	11060	11266
																																	1490	11167	103	103	103	11064	11270
																																	1491	11170	103	103	103	11067	11273
																																	1492	11173	102.5	103	102	11070	11275
																																	1493	11176	103.5	104	103	11072	11279
																																	1494	11178	103.5	103	104	11075	11282
																																	1495	11181	103.5	103	104	11078	11285
																																	1496	11184	103	103	103	11081	11287
																																	1497	11187	103.5	103	104	11084	11291
																																	1498	11190	104	104	104	11086	11294
																																	1499	11193	104.5	104	105	11089	11298
																																	1500	11196	105.5	105	106	11091	11302
																																	1501	11199	105	105	105	11094	11304
																																	1502	11202	105	105	105	11097	11307
																																	1503	11204	105	105	105	11099	11309
																																	1504	11207	105	105	105	11102	11312
																																	1505	11210	104.5	105	104	11105	11314
																																	1506	11213	104.5	105	104	11108	11317
																																	1507	11216	104.5	105	104	11111	11320
																																	1508	11219	104.5	106	103	11113	11322
																																	1509	11222	105	107	103	11115	11325
																																	1510	11224	105	106	104	11118	11328
																																	1511	11227	105.5	107	104	11120	11331
																																	1512	11230	106	107	105	11123	11335
																																	1513	11233	106.5	108	105	11125	11338
																																	1514	11236	107	108	106	11128	11342
																																	1515	11239	107.5	108	107	11131	11346
																																	1516	11242	106.5	107	106	11135	11348
																																	1517	11245	106	107	105	11138	11350
																																	1518	11248	105.5	106	105	11142	11353
																																	1519	11251	106	107	105	11144	11356
																																	1520	11253	106	106	106	11147	11359
																																	1521	11256	105.5	106	105	11150	11361
																																	1522	11259	105.5	106	105	11153	11364
																																	1523	11262	105.5	106	105	11156	11367
																																	1524	11265	105.5	106	105	11159	11370
																																	1525	11268	105.5	106	105	11162	11373
																																	1526	11271	106	107	105	11164	11376
																																	1527	11274	107	108	106	11166	11380
																																	1528	11277	106.5	107	106	11170	11383
																																	1529	11280	107.5	108	107	11172	11387
																																	1530	11283	108.5	109	108	11174	11391
																																	1531	11286	107.5	108	107	11178	11393
																																	1532	11288	107.5	107	108	11181	11396
																																	1533	11291	107.5	108	107	11183	11398
																																	1534	11294	107	107	107	11187	11401
																																	1535	11297	107	107	107	11190	11404
																																	1536	11300	106.5	107	106	11193	11406
																																	1537	11303	106	107	105	11196	11408
																																	1538	11306	106.5	108	105	11198	11411
																																	1539	11309	106	108	104	11201	11413
																																	1540	11311	106	107	105	11204	11416
																																	1541	11314	106	107	105	11207	11419
																																	1542	11317	106	107	105	11210	11422
																																	1543	11320	107	108	106	11212	11426
																																	1544	11323	107	108	106	11215	11429
																																	1545	11326	107.5	109	106	11217	11432
																																	1546	11329	106.5	108	105	11221	11434
																																	1547	11332	106.5	108	105	11224	11437
																																	1548	11335	106	108	104	11227	11439
																																	1549	11338	106	108	104	11230	11442
																																	1550	11340	105.5	106	105	11234	11445
																																	1551	11343	105.5	106	105	11237	11448
																																	1552	11346	106	107	105	11239	11451
																																	1553	11349	105.5	106	105	11243	11454
																																	1554	11352	105.5	106	105	11246	11457
																																	1555	11355	105	105	105	11250	11460
																																	1556	11358	106	106	106	11252	11464
																																	1557	11361	106	106	106	11255	11467
																																	1558	11364	106	106	106	11258	11470
																																	1559	11367	107	107	107	11260	11474
																																	1560	11370	107	107	107	11263	11477
																																	1561	11373	107	107	107	11266	11480
																																	1562	11375	106.5	106	107	11269	11482
																																	1563	11378	106.5	107	106	11271	11484
																																	1564	11381	106.5	107	106	11274	11487
																																	1565	11384	105.5	106	105	11278	11489
																																	1566	11386	106	106	106	11280	11492
																																	1567	11389	105.5	105	106	11284	11495
																																	1568	11392	105	105	105	11287	11497
																																	1569	11395	105.5	106	105	11289	11500
																																	1570	11398	105.5	106	105	11292	11503
																																	1571	11400	105.5	105	106	11295	11506
																																	1572	11403	106.5	106	107	11297	11510
																																	1573	11406	106.5	107	106	11299	11512
																																	1574	11409	107	107	107	11302	11516
																																	1575	11412	107.5	108	107	11304	11519
																																	1576	11415	106.5	107	106	11308	11521
																																	1577	11417	107	107	107	11310	11524
																																	1578	11420	107	107	107	11313	11527
																																	1579	11423	106.5	107	106	11316	11529
																																	1580	11426	106	106	106	11320	11532
																																	1581	11429	105.5	106	105	11323	11534
																																	1582	11432	105.5	106	105	11326	11537
																																	1583	11435	105.5	106	105	11329	11540
																																	1584	11438	105.5	106	105	11332	11543
																																	1585	11441	105	105	105	11336	11546
																																	1586	11444	106	106	106	11338	11550
																																	1587	11447	105.5	106	105	11341	11552
																																	1588	11450	106.5	107	106	11343	11556
																																	1589	11453	106.5	107	106	11346	11559
																																	1590	11456	107	108	106	11348	11562
																																	1591	11458	107	107	107	11351	11565
																																	1592	11461	106.5	106	107	11355	11568
																																	1593	11464	105.5	106	105	11358	11569
																																	1594	11467	105.5	106	105	11361	11572
																																	1595	11470	105.5	106	105	11364	11575
																																	1596	11473	104.5	105	104	11368	11577
																																	1597	11476	104.5	105	104	11371	11580
																																	1598	11479	104	105	103	11374	11582
																																	1599	11482	104	105	103	11377	11585
																																	1600	11485	105	106	104	11379	11589
																																	1601	11487	105	104	106	11383	11593
																																	1602	11490	104.5	104	105	11386	11595
																																	1603	11493	105	104	106	11389	11599
																																	1604	11496	106	106	106	11390	11602
																																	1605	11499	106	106	106	11393	11605
																																	1606	11502	106	106	106	11396	11608
																																	1607	11505	105.5	105	106	11400	11611
																																	1608	11508	105	105	105	11403	11613
																																	1609	11511	105	105	105	11406	11616
																																	1610	11514	105	104	106	11410	11620
																																	1611	11517	105	104	106	11413	11623
																																	1612	11520	105	105	105	11415	11625
																																	1613	11523	105.5	106	105	11417	11628
																																	1614	11525	104.5	104	105	11421	11630
																																	1615	11528	105	104	106	11424	11634
																																	1616	11531	105.5	105	106	11426	11637
																																	1617	11534	105	104	106	11430	11640
																																	1618	11537	105.5	105	106	11432	11643
																																	1619	11540	105.5	105	106	11435	11646
																																	1620	11543	105.5	105	106	11438	11649
																																	1621	11546	105.5	105	106	11441	11652
																																	1622	11549	105	105	105	11444	11654
																																	1623	11552	104.5	105	104	11447	11656
																																	1624	11555	104.5	105	104	11450	11659
																																	1625	11558	104.5	105	104	11453	11662
																																	1626	11561	104	104	104	11457	11665
																																	1627	11564	103.5	104	103	11460	11667
																																	1628	11567	102.5	103	102	11464	11669
																																	1629	11570	102.5	103	102	11467	11672
																																	1630	11572	103	103	103	11469	11675
																																	1631	11575	102.5	102	103	11473	11678
																																	1632	11578	102	101	103	11477	11681
																																	1633	11581	101.5	101	102	11480	11683
																																	1634	11584	102	102	102	11482	11686
																																	1635	11587	102	102	102	11485	11689
																																	1636	11590	102.5	102	103	11488	11693
																																	1637	11593	102	101	103	11492	11696
																																	1638	11597	102	102	102	11495	11699
																																	1639	11600	102	102	102	11498	11702
																																	1640	11603	101.5	101	102	11502	11705
																																	1641	11606	102	101	103	11505	11709
																																	1642	11609	102.5	101	104	11508	11713
																																	1643	11612	102.5	101	104	11511	11716
																																	1644	11616	103	103	103	11513	11719
																																	1645	11619	103.5	103	104	11516	11723
																																	1646	11622	104	103	105	11519	11727
																																	1647	11625	103.5	103	104	11522	11729
																																	1648	11628	104	103	105	11525	11733
																																	1649	11631	104.5	104	105	11527	11736
																																	1650	11635	105	105	105	11530	11740
																																	1651	11638	104.5	104	105	11534	11743
																																	1652	11641	105	104	106	11537	11747
																																	1653	11645	105	105	105	11540	11750
																																	1654	11648	105	105	105	11543	11753
																																	1655	11651	105	104	106	11547	11757
																																	1656	11654	105	104	106	11550	11760
																																	1657	11658	105.5	105	106	11553	11764
																																	1658	11661	106	105	107	11556	11768
																																	1659	11664	106	105	107	11559	11771
																																	1660	11668	107	106	108	11562	11776
																																	1661	11671	107	106	108	11565	11779
																																	1662	11674	107.5	107	108	11567	11782
																																	1663	11678	108	108	108	11570	11786
																																	1664	11681	108	108	108	11573	11789
																																	1665	11684	108.5	109	108	11575	11792
																																	1666	11688	108.5	109	108	11579	11796
																																	1667	11691	108.5	109	108	11582	11799
																																	1668	11694	109	109	109	11585	11803
																																	1669	11698	109	110	108	11588	11806
																																	1670	11701	109.5	110	109	11591	11810
																																	1671	11704	110	109	111	11595	11815
																																	1672	11708	110	110	110	11598	11818
																																	1673	11711	110.5	110	111	11601	11822
																																	1674	11714	110.5	109	112	11605	11826
																																	1675	11718	111	110	112	11608	11830
																																	1676	11721	111	109	113	11612	11834
																																	1677	11724	111.5	109	114	11615	11838
																																	1678	11728	112	110	114	11618	11842
																																	1679	11731	112.5	111	114	11620	11845
																																	1680	11734	113.5	112	115	11622	11849
																																	1681	11738	113	112	114	11626	11852
																																	1682	11741	112.5	111	114	11630	11855
																																	1683	11744	112	110	114	11634	11858
																																	1684	11748	112.5	111	114	11637	11862
																																	1685	11751	113.5	111	116	11640	11867
																																	1686	11755	112.5	111	114	11644	11869
																																	1687	11758	113	111	115	11647	11873
																																	1688	11761	113	111	115	11650	11876
																																	1689	11765	113.5	112	115	11653	11880
																																	1690	11768	113	111	115	11657	11883
																																	1691	11771	113.5	112	115	11659	11886
																																	1692	11775	114	113	115	11662	11890
																																	1693	11778	114	112	116	11666	11894
																																	1694	11781	114	112	116	11669	11897
																																	1695	11785	114	113	115	11672	11900
																																	1696	11788	115	114	116	11674	11904
																																	1697	11792	115	114	116	11678	11908
																																	1698	11795	115	114	116	11681	11911
																																	1699	11798	115.5	114	117	11684	11915
																																	1700	11802	116	115	117	11687	11919
																																	1701	11805	116.5	115	118	11690	11923
																																	1702	11808	116.5	115	118	11693	11926
																																	1703	11812	116	115	117	11697	11929
																																	1704	11815	116	115	117	11700	11932
																																	1705	11818	116	115	117	11703	11935
																																	1706	11822	116.5	116	117	11706	11939
																																	1707	11825	116.5	115	118	11710	11943
																																	1708	11829	117.5	117	118	11712	11947
																																	1709	11832	118	117	119	11715	11951
																																	1710	11835	119	118	120	11717	11955
																																	1711	11839	118.5	118	119	11721	11958
																																	1712	11842	118.5	118	119	11724	11961
																																	1713	11846	118.5	118	119	11728	11965
																																	1714	11849	118	118	118	11731	11967
																																	1715	11852	118	117	119	11735	11971
																																	1716	11856	117.5	117	118	11739	11974
																																	1717	11859	118	117	119	11742	11978
																																	1718	11863	118	118	118	11745	11981
																																	1719	11866	118.5	118	119	11748	11985
																																	1720	11869	118.5	117	120	11752	11989
																																	1721	11873	118.5	118	119	11755	11992
																																	1722	11876	119.5	118	121	11758	11997
																																	1723	11880	120.5	120	121	11760	12001
																																	1724	11883	120.5	120	121	11763	12004
																																	1725	11887	120.5	121	120	11766	12007
																																	1726	11890	120	120	120	11770	12010
																																	1727	11893	120.5	120	121	11773	12014
																																	1728	11896	120	119	121	11777	12017
																																	1729	11900	120.5	120	121	11780	12021
																																	1730	11903	120	119	121	11784	12024
																																	1731	11906	120.5	119	122	11787	12028
																																	1732	11909	120	118	122	11791	12031
																																	1733	11913	120	119	121	11794	12034
																																	1734	11916	120.5	119	122	11797	12038
																																	1735	11919	120.5	119	122	11800	12041
																																	1736	11923	120.5	120	121	11803	12044
																																	1737	11926	120.5	120	121	11806	12047
																																	1738	11929	121	121	121	11808	12050
																																	1739	11932	121	121	121	11811	12053
																																	1740	11936	121.5	122	121	11814	12057
																																	1741	11939	121.5	122	121	11817	12060
																																	1742	11942	120.5	120	121	11822	12063
																																	1743	11946	120.5	121	120	11825	12066
																																	1744	11949	120.5	120	121	11829	12070
																																	1745	11952	120.5	120	121	11832	12073
																																	1746	11955	120.5	120	121	11835	12076
																																	1747	11959	121	121	121	11838	12080
																																	1748	11962	121.5	122	121	11840	12083
																																	1749	11965	121.5	121	122	11844	12087
																																	1750	11968	121.5	121	122	11847	12090
																																	1751	11972	121.5	122	121	11850	12093
																																	1752	11975	121.5	122	121	11853	12096
																																	1753	11978	122	122	122	11856	12100
																																	1754	11982	122.5	123	122	11859	12104
																																	1755	11985	124	123	125	11862	12110
																																	1756	11988	123	122	124	11866	12112
																																	1757	11992	122.5	122	123	11870	12115
																																	1758	11995	122	121	123	11874	12118
																																	1759	11998	121.5	120	123	11878	12121
																																	1760	12002	121	120	122	11882	12124
																																	1761	12005	121.5	120	123	11885	12128
																																	1762	12009	121.5	121	122	11888	12131
																																	1763	12012	121.5	120	123	11892	12135
																																	1764	12015	121.5	120	123	11895	12138
																																	1765	12019	122	121	123	11898	12142
																																	1766	12022	123	122	124	11900	12146
																																	1767	12025	123.5	122	125	11903	12150
																																	1768	12029	124	123	125	11906	12154
																																	1769	12032	124	122	126	11910	12158
																																	1770	12036	124	122	126	11914	12162
																																	1771	12040	124	122	126	11918	12166
																																	1772	12044	124	122	126	11922	12170
																																	1773	12049	124.5	123	126	11926	12175
																																	1774	12053	124.5	123	126	11930	12179
																																	1775	12057	124.5	122	127	11935	12184
																																	1776	12062	124.5	123	126	11939	12188
																																	1777	12066	124	123	125	11943	12191
																																	1778	12070	124.5	124	125	11946	12195
																																	1779	12075	125	125	125	11950	12200
																																	1780	12079	125.5	125	126	11954	12205
																																	1781	12083	125.5	125	126	11958	12209
																																	1782	12088	126	126	126	11962	12214
																																	1783	12092	125.5	125	126	11967	12218
																																	1784	12096	126	125	127	11971	12223
																																	1785	12101	127	127	127	11974	12228
																																	1786	12105	126	125	127	11980	12232
																																	1787	12110	124.5	123	126	11987	12236
																																	1788	12115	124.5	124	125	11991	12240
																																	1789	12119	124	122	126	11997	12245
																																	1790	12124	123.5	122	125	12002	12249
																																	1791	12129	123.5	123	124	12006	12253
																																	1792	12133	123	121	125	12012	12258
																																	1793	12138	123	121	125	12017	12263
																																	1794	12142	123.5	121	126	12021	12268
																																	1795	12147	123.5	121	126	12026	12273
																																	1796	12152	124	122	126	12030	12278
																																	1797	12156	124	121	127	12035	12283
																																	1798	12161	125.5	123	128	12038	12289
																																	1799	12166	126	123	129	12043	12295
																																	1800	12170	126.5	124	129	12046	12299
																																	1801	12176	125.5	124	127	12052	12303
																																	1802	12181	125	124	126	12057	12307
																																	1803	12186	124.5	124	125	12062	12311
																																	1804	12192	124.5	124	125	12068	12317
																																	1805	12197	123.5	123	124	12074	12321
																																	1806	12202	123.5	123	124	12079	12326
																																	1807	12208	123	123	123	12085	12331
																																	1808	12213	122.5	122	123	12091	12336
																																	1809	12218	123	122	124	12096	12342
																																	1810	12224	123.5	124	123	12100	12347
																																	1811	12229	124	125	123	12104	12352
																																	1812	12234	124.5	125	124	12109	12358
																																	1813	12240	125.5	127	124	12113	12364
																																	1814	12245	127	128	126	12117	12371
																																	1815	12250	129	129	129	12121	12379
																																	1816	12256	128.5	128	129	12128	12385
																																	1817	12262	128	127	129	12135	12391
																																	1818	12268	128.5	128	129	12140	12397
																																	1819	12275	129	130	128	12145	12403
																																	1820	12281	129.5	129	130	12152	12411
																																	1821	12287	130	130	130	12157	12417
																																	1822	12293	130.5	131	130	12162	12423
																																	1823	12299	131	131	131	12168	12430
																																	1824	12305	132.5	132	133	12173	12438
																																	1825	12311	133	132	134	12179	12445
																																	1826	12317	135.5	133	138	12184	12455
																																	1827	12323	136.5	134	139	12189	12462
																																	1828	12329	138.5	136	141	12193	12470
																																	1829	12336	141	140	142	12196	12478
																																	1830	12342	143	142	144	12200	12486
																																	1831	12348	141	139	143	12209	12491
																																	1832	12354	141	139	143	12215	12497
																																	1833	12361	140.5	140	141	12221	12502
																																	1834	12367	140.5	140	141	12227	12508
																																	1835	12374	141	141	141	12233	12515
																																	1836	12380	141.5	141	142	12239	12522
																																	1837	12387	142	143	141	12244	12528
																																	1838	12393	142.5	143	142	12250	12535
																																	1839	12400	144	145	143	12255	12543
																																	1840	12406	145.5	146	145	12260	12551
																																	1841	12412	147	147	147	12265	12559
																																	1842	12419	148.5	149	148	12270	12567
																																	1843	12425	150	149	151	12276	12576
																																	1844	12432	152	152	152	12280	12584
																																	1845	12438	153.5	154	153	12284	12591
																																	1846	12445	153	154	152	12291	12597
																																	1847	12451	153	153	153	12298	12604
																																	1848	12458	154	155	153	12303	12611
																																	1849	12464	154	155	153	12309	12617
																																	1850	12471	154	156	152	12315	12623
																																	1851	12477	155.5	156	155	12321	12632
																																	1852	12484	156.5	158	155	12326	12639
																																	1853	12490	158	159	157	12331	12647
																																	1854	12497	158	160	156	12337	12653
																																	1855	12503	159	161	157	12342	12660
																																	1856	12510	160	163	157	12347	12667
																																	1857	12517	162	166	158	12351	12675
																																	1858	12523	164.5	167	162	12356	12685
																																	1859	12530	166.5	169	164	12361	12694
																																	1860	12536	169	171	167	12365	12703
																																	1861	12543	167	170	164	12373	12707
																																	1862	12549	166.5	169	164	12380	12713
																																	1863	12555	166.5	169	164	12386	12719
																																	1864	12562	165.5	169	162	12393	12724
																																	1865	12568	165.5	169	162	12399	12730
																																	1866	12575	166	170	162	12405	12737
																																	1867	12581	166	170	162	12411	12743
																																	1868	12588	166	170	162	12418	12750
																																	1869	12594	166.5	170	163	12424	12757
																																	1870	12601	168	173	163	12428	12764
																																	1871	12607	168.5	173	164	12434	12771
																																	1872	12613	170	174	166	12439	12779
																																	1873	12620	171.5	176	167	12444	12787
																																	1874	12626	173	177	169	12449	12795
																																	1875	12633	175	179	171	12454	12804
																																	1876	12637	174.5	177	172	12460	12809
																																	1877	12642	174.5	178	171	12464	12813
																																	1878	12647	175.5	179	172	12468	12819
																																	1879	12651	175.5	178	173	12473	12824
																																	1880	12656	175.5	179	172	12477	12828
																																	1881	12660	176.5	180	173	12480	12833
																																	1882	12665	176.5	180	173	12485	12838
																																	1883	12670	177	181	173	12489	12843
																																	1884	12674	177.5	181	174	12493	12848
																																	1885	12679	177	180	174	12499	12853
																																	1886	12684	178	182	174	12502	12858
																																	1887	12688	178	182	174	12506	12862
																																	1888	12693	179.5	185	174	12508	12867
																																	1889	12697	180.5	185	176	12512	12873
																																	1890	12702	181.5	187	176	12515	12878
																																	1891	12706	182	187	177	12519	12883
																																	1892	12710	181.5	186	177	12524	12887
																																	1893	12714	181.5	187	176	12527	12890
																																	1894	12719	181	187	175	12532	12894
																																	1895	12723	182.5	189	176	12534	12899
																																	1896	12727	183	189	177	12538	12904
																																	1897	12731	183.5	190	177	12541	12908
																																	1898	12735	184.5	190	179	12545	12914
																																	1899	12739	185.5	191	180	12548	12919
																																	1900	12743	186.5	191	182	12552	12925
																																	1901	12748	188	193	183	12555	12931
																																	1902	12752	188	192	184	12560	12936
																																	1903	12756	189	193	185	12563	12941
																																	1904	12760	189.5	193	186	12567	12946
																																	1905	12764	190.5	195	186	12569	12950
																																	1906	12768	190.5	194	187	12574	12955
																																	1907	12773	190	194	186	12579	12959
																																	1908	12777	189.5	194	185	12583	12962
																																	1909	12781	190	195	185	12586	12966
																																	1910	12786	190	195	185	12591	12971
																																	1911	12790	190	195	185	12595	12975
																																	1912	12794	190.5	195	186	12599	12980
																																	1913	12798	190.5	194	187	12604	12985
																																	1914	12803	192	195	189	12608	12992
																																	1915	12807	191.5	195	188	12612	12995
																																	1916	12811	191	193	189	12618	13000
																																	1917	12815	192	194	190	12621	13005
																																	1918	12820	194	197	191	12623	13011
																																	1919	12824	194	197	191	12627	13015
																																	1920	12828	194.5	198	191	12630	13019
																																	1921	12832	195	198	192	12634	13024
																																	1922	12836	195	198	192	12638	13028
																																	1923	12841	195.5	199	192	12642	13033
																																	1924	12845	195.5	197	194	12648	13039
																																	1925	12849	196	198	194	12651	13043
																																	1926	12853	196	197	195	12656	13048
																																	1927	12857	196	197	195	12660	13052
																																	1928	12861	197	198	196	12663	13057
																																	1929	12865	197.5	198	197	12667	13062
																																	1930	12869	198	199	197	12670	13066
																																	1931	12873	199.5	201	198	12672	13071
																																	1932	12877	200	200	200	12677	13077
																																	1933	12881	201	201	201	12680	13082
																																	1934	12885	201.5	202	201	12683	13086
																																	1935	12890	202.5	203	202	12687	13092
																																	1936	12894	202.5	203	202	12691	13096
																																	1937	12898	201.5	202	201	12696	13099
																																	1938	12902	202	203	201	12699	13103
																																	1939	12906	203	204	202	12702	13108
																																	1940	12910	202	203	201	12707	13111
																																	1941	12914	202	203	201	12711	13115
																																	1942	12918	201.5	203	200	12715	13118
																																	1943	12922	202	203	201	12719	13123
																																	1944	12927	203	205	201	12722	13128
																																	1945	12931	204	206	202	12725	13133
																																	1946	12935	204.5	206	203	12729	13138
																																	1947	12939	205.5	207	204	12732	13143
																																	1948	12943	206.5	208	205	12735	13148
																																	1949	12947	207.5	209	206	12738	13153
																																	1950	12951	208.5	210	207	12741	13158
																																	1951	12954	207.5	209	206	12745	13160
																																	1952	12957	208	210	206	12747	13163
																																	1953	12960	207	209	205	12751	13165
																																	1954	12963	208.5	211	206	12752	13169
																																	1955	12966	208	210	206	12756	13172
																																	1956	12969	207	209	205	12760	13174
																																	1957	12972	207.5	209	206	12763	13178
																																	1958	12976	207.5	210	205	12766	13181
																																	1959	12979	208	211	205	12768	13184
																																	1960	12982	207.5	210	205	12772	13187
																																	1961	12985	208	210	206	12775	13191
																																	1962	12988	208.5	211	206	12777	13194
																																	1963	12991	209	211	207	12780	13198
																																	1964	12994	209	211	207	12783	13201
																																	1965	12997	209.5	211	208	12786	13205
																																	1966	13000	209.5	211	208	12789	13208
																																	1967	13003	209.5	211	208	12792	13211
[truncated: 67 more rows]

## Sheet: Composite age-depth models
	Input (save table as csv file) in rbacon for Core 20 (MSM46-20-05-GC; this study)								Input (save table as csv file) in rbacon for Core 24 (MSM46-24-01-GC; this study)								Input (save table as csv file) in rbacon for Nachvak Fjord (MSM46-28-04-GC; Duboc et al., 2023)								Input (save table as csv file) in rbacon for Saglek Fjord (MSM46-28-04-GC; Duboc et al., 2023)								Input (save table as csv file) in rbacon for Cartwright Saddle (MD99-2236; Jennings et al., 2015)
	labID	age	error	depth	cc	dR	dSTD		labID	age	error	depth	cc	dR	dSTD		labID	age	error	depth	cc	dR	dSTD		labID	age	error	depth	cc	dR	dSTD		labID	age	error	depth	cc	dR	dSTD
	126	4551	139	126	0	0	0		39	566	70	39	0	0	0		69	719.5	101.5	69	0	0	0		339	3573.5	115.5	339	0	0	0		2.5	321	109	2.5	0	0	0
	145	4036	123	145	0	0	0		119	1632	115.5	119	0	0	0		369	3984	139	369	0	0	0		522	4848	125	522	0	0	0		11.5	528	84	11.5	0	0	0
	161	4327	116	161	0	0	0		219	2432	137	219	0	0	0		469	4579.5	126.5	469	0	0	0		647	5816.5	106.5	647	0	0	0		18	505	88	18	0	0	0
	199	4410	117	199	0	0	0		306	2633	107	306	0	0	0		569	5509	103	569	0	0	0		733	6301	69	733	0	0	0		118	1173.5	97.5	118	0	0	0
	251	5329	109	251	0	0	0		456	3481	105.5	456	0	0	0		569	5629	123	569	0	0	0		955	8059	42	955	0	0	0		134.5	1821.5	117.5	134.5	0	0	0
	280	6354	98	280	0	0	0		469	4013	139	469	0	0	0		596	5773.5	107.5	596	0	0	0		1067	8588	46	1067	0	0	0		203	5562.5	113.5	203	0	0	0
	319	7045.5	121.5	319	0	0	0		519	4297	139	519	0	0	0		620	6055.5	108.5	620	0	0	0		1121	8718	49	1121	0	0	0		249.5	6858.5	121.5	249.5	0	0	0
	369	7285	106	369	0	0	0		537	4398	121	537	0	0	0		632	6298	69	632	0	0	0		1214	8823	44	1214	0	0	0		357	8053	45	357	0	0	0
	383	7154	108	383	0	0	0		569	4932	137	569	0	0	0		822	8053	45	822	0	0	0										371	8059	42	371	0	0	0
	385	7122.5	107.5	385	0	0	0		600	4959	123	600	0	0	0		824	8059	42	824	0	0	0										393	8181	49	393	0	0	0
	405	7797	112	405	0	0	0		631	6187	125	631	0	0	0		874	8588	46	874	0	0	0										505	8588	46	505	0	0	0
	417	7556	89	417	0	0	0		781	8053	45	781	0	0	0		890	8718	49	890	0	0	0										533	8718	45	533	0	0	0
	437	8053	45	437	0	0	0		784	8059	42	784	0	0	0		905	8823	44	905	0	0	0										566	8823	44	566	0	0	0
	451	8059	42	451	0	0	0		799	8181	49	799	0	0	0																		819	9265.5	124.5	819	0	0	0
	502	8181	50	502	0	0	0		830	8588	46	830	0	0	0																		831	9367.5	109.5	831	0	0	0
	631	8588	46	631	0	0	0		847	8718	45	847	0	0	0																		1071	9434	107	1071	0	0	0
	665	8718	49	665	0	0	0		854	8823	44	854	0	0	0																		1073	10040	136	1073	0	0	0
	689	8823	44	689	0	0	0																										1110	10471	171	1110	0	0	0
	731	8730	146	731	0	0	0																										1112	10351	147	1112	0	0	0
	734	9098	118	734	0	0	0																										1281	10547.5	150.5	1281	0	0	0
	752	9032.5	156.5	752	0	0	0																										1442	10918	159	1442	0	0	0
	771	8854.5	151.5	771	0	0	0																										1637	11382.5	153.5	1637	0	0	0
	784	8882.5	156.5	784	0	0	0																										1638	11673	201	1638	0	0	0
																																	1768	11521	164	1768	0	0	0
																																	1797	11991.5	174.5	1797	0	0	0
																																	1823	12090	191	1823	0	0	0
																																	1879	12949.5	111.5	1879	0	0	0
																																	1948.5	13380	121	1948.5	0	0	0
	Input code line								Input code line								Input code line								Input code line								Input code line
	Bacon(core = "core20c", d.min = 109, d.max = 807, boundary = 437, acc.mean = c(14,3), prob = 0.95)								Bacon(core = "core24c", d.min = 0, d.max = 970, boundary =c(781,799,830,847,854), acc.mean = c(10.26,7.11,13.13,7.65,15,7.5), prob = 0.95, thick = 2)								Bacon(core = "nachvakc", d.min = 0, d.max = 977, boundary = c(822,874,905), acc.mean = c(9.74,10.29,7.58,5), prob = 0.95)								Bacon(core = "saglek_fjordc", d.min = 0, d.max = 1337, boundary = c(733, 955,1067,1214), acc.mean = c(8.6,7.9,4.7,1.6,2.5), prob = 0.95)								Bacon(core = "cartwrightc", d.min = 0, d.max = 2034, boundary = c(357,505,566), acc.mean = c(22,3.61, 3.85,3.3), prob = 0.95, thick = 15)
	Age model for Core 20								Age model for Core 24								Age model for Nachavk Fjord								Age model for Saglek Fjord								Age model for Cartwright Saddle
	depth	mean	uncertainty	uncertainty min	uncertainty max	min.67	max.67		depth	mean	uncertainty	uncertainty min	uncertainty max	min.95	max.95		depth	mean	uncertainty	uncertainty min	uncertainty max	min.95	max.95		depth	mean	uncertainty	uncertainty min	uncertainty max	min.95	max.95		depth	mean	uncertainty	uncertainty min	uncertainty max	min.95	max.95
	0	-32	75.5	42	109	-74	77		0	168	233	221	245	-53	413		0	140	269.5	204	335	-64	475		0	517	629	559	699	-42	1216		0	290	221.5	240	203	50	493
	1	-27	76.5	43	110	-70	83		1	179	228	217	239	-38	418		1	149	270	204	336	-55	485		1	526	628	555	701	-29	1227		1	303	207.5	222	193	81	496
	2	-21	79	47	111	-68	90		2	189	226.5	216	237	-27	426		2	159	272	208	336	-49	495		2	534	627.5	555	700	-21	1234		2	317	196	209	183	108	500
	3	-15	82.5	52	113	-67	98		3	199	227.5	218	237	-19	436		3	168	272.5	210	335	-42	503		3	543	626.5	556	697	-13	1240		3	330	186.5	198	175	132	505
	4	-10	86.5	55	118	-65	108		4	209	228	220	236	-11	445		4	177	275	214	336	-37	513		4	552	625	557	693	-5	1245		4	343	177.5	187	168	156	511
	5	-4	89.5	60	119	-64	115		5	220	230	225	235	-5	455		5	187	279	219	339	-32	526		5	561	626	561	691	0	1252		5	356	168.5	179	158	177	514
	6	1	90.5	61	120	-60	121		6	230	226.5	222	231	8	461		6	196	276.5	218	335	-22	531		6	569	627.5	564	691	5	1260		6	369	161.5	172	151	197	520
	7	7	92	63	121	-56	128		7	241	225	221	229	20	470		7	205	277.5	218	337	-13	542		7	578	628.5	570	687	8	1265		7	382	153	161	145	221	527
	8	13	94	67	121	-54	134		8	252	224	223	225	29	477		8	215	279.5	222	337	-7	552		8	587	629.5	574	685	13	1272		8	395	146.5	154	139	241	534
	9	18	96.5	70	123	-52	141		9	262	227.5	226	229	36	491		9	224	280	223	337	1	561		9	596	631	578	684	18	1280		9	408	141	148	134	260	542
	10	24	101	75	127	-51	151		10	273	230	230	230	43	503		10	233	280.5	226	335	7	568		10	605	632	583	681	22	1286		10	421	140	148	132	273	553
	11	29	101	75	127	-46	156		11	283	225	224	226	59	509		11	242	279	224	334	18	576		11	614	630	582	678	32	1292		11	434	141	148	134	286	568
	12	35	102	76	128	-41	163		12	294	221.5	221	222	73	516		12	251	280	223	337	28	588		12	622	631	584	678	38	1300		12	447	143.5	150	137	297	584
	13	41	104.5	79	130	-38	171		13	304	218.5	219	218	85	522		13	260	281.5	226	337	34	597		13	631	631.5	583	680	48	1311		13	460	148.5	154	143	306	603
	14	47	107	82	132	-35	179		14	315	218	220	216	95	531		14	269	280	226	334	43	603		14	640	632.5	589	676	51	1316		14	473	152	155	149	318	622
	15	52	110	84	136	-32	188		15	325	218	222	214	103	539		15	278	279	227	331	51	609		15	649	632	589	675	60	1324		15	486	159	160	158	326	644
	16	58	109.5	85	134	-27	192		16	335	214	216	212	119	547		16	287	277.5	227	328	60	615		16	658	631.5	590	673	68	1331		16	495	157	156	158	339	653
	17	63	111.5	85	138	-22	201		17	345	210.5	211	210	134	555		17	297	272.5	224	321	73	618		17	667	635	595	675	72	1342		17	504	155	153	157	351	661
	18	69	112.5	87	138	-18	207		18	355	207.5	206	209	149	564		18	306	271	224	318	82	624		18	676	636	599	673	77	1349		18	513	153	151	155	362	668
	19	75	114.5	91	138	-16	213		19	365	207	206	208	159	573		19	315	272	226	318	89	633		19	684	640.5	603	678	81	1362		19	522	153	150	156	372	678
	20	80	116.5	93	140	-13	220		20	375	207.5	208	207	167	582		20	324	272.5	228	317	96	641		20	693	640.5	604	677	89	1370		20	531	153	153	153	378	684
	21	86	116.5	94	139	-8	225		21	385	202.5	202	203	183	588		21	333	271	228	314	105	647		21	702	641	607	675	95	1377		21	539	155	155	155	384	694
	22	91	117	94	140	-3	231		22	395	199.5	200	199	195	594		22	342	269.5	225	314	117	656		22	710	641.5	606	677	104	1387		22	548	158.5	159	158	389	706
	23	97	118	96	140	1	237		23	405	198.5	201	196	204	601		23	351	268.5	226	311	125	662		23	718	642	602	682	116	1400		23	557	164.5	162	167	395	724
	24	102	121	97	145	5	247		24	415	197	200	194	215	609		24	360	268	229	307	131	667		24	726	643.5	602	685	124	1411		24	566	170.5	167	174	399	740
	25	108	124	100	148	8	256		25	425	198	201	195	224	620		25	369	270	233	307	136	676		25	735	642.5	602	683	133	1418		25	575	177	171	183	404	758
	26	114	125	102	148	12	262		26	435	194.5	196	193	239	628		26	378	267.5	232	303	146	681		26	743	646	604	688	139	1431		26	584	184.5	176	193	408	777
	27	119	125.5	103	148	16	267		27	445	192	195	189	250	634		27	387	265	231	299	156	686		27	751	646.5	607	686	144	1437		27	592	194	181	207	411	799
	28	125	128	105	151	20	276		28	455	192	196	188	259	643		28	396	264	230	298	166	694		28	760	648	610	686	150	1446		28	601	202.5	186	219	415	820
	29	131	129.5	108	151	23	282		29	465	192	196	188	269	653		29	405	265	232	298	173	703		29	768	651	612	690	156	1458		29	610	210.5	191	230	419	840
	30	136	132	111	153	25	289		30	475	191	193	189	282	664		30	414	267	235	299	179	713		30	776	654	616	692	160	1468		30	619	221	199	243	420	862
	31	142	132	110	154	32	296		31	485	184.5	183	186	302	671		31	423	263.5	232	295	191	718		31	785	652.5	617	688	168	1473		31	627	219	195	243	432	870
	32	148	133	111	155	37	303		32	495	180.5	180	181	315	676		32	432	260	230	290	202	722		32	794	651.5	615	688	179	1482		32	636	218	194	242	442	878
	33	153	135.5	113	158	40	311		33	505	176.5	176	177	329	682		33	441	259	230	288	211	729		33	803	649.5	616	683	187	1486		33	645	217.5	194	241	451	886
	34	159	137	115	159	44	318		34	515	175	174	176	341	691		34	450	258.5	230	287	220	737		34	812	650	616	684	196	1496		34	653	219.5	195	244	458	897
	35	164	139.5	117	162	47	326		35	525	173.5	172	175	353	700		35	460	259.5	234	285	226	745		35	821	648	613	683	208	1504		35	662	221.5	198	245	464	907
	36	170	141	118	164	52	334		36	536	170	168	172	368	708		36	469	257.5	230	285	239	754		36	830	645	613	677	217	1507		36	670	222	200	244	470	914
	37	176	140	117	163	59	339		37	546	166	163	169	383	715		37	478	256	229	283	249	761		37	839	645	614	676	225	1515		37	679	225	203	247	476	926
	38	181	140	117	163	64	344		38	556	164.5	163	166	393	722		38	487	255.5	230	281	257	768		38	848	645	616	674	232	1522		38	687	231	207	255	480	942
	39	187	141.5	119	164	68	351		39	566	162	159	165	407	731		39	496	258.5	232	285	264	781		39	857	643	615	671	242	1528		39	696	236	212	260	484	956
	40	192	144.5	121	168	71	360		40	576	162	160	164	416	740		40	506	259	234	284	272	790		40	865	647	617	677	248	1542		40	704	238	215	261	489	965
	41	198	144	122	166	76	364		41	587	163	163	163	424	750		41	514	255	229	281	285	795		41	875	644	617	671	258	1546		41	713	242.5	219	266	494	979
	42	203	146	123	169	80	372		42	597	163.5	162	165	435	762		42	523	254	228	280	295	803		42	884	643.5	616	671	268	1555		42	721	248.5	223	274	498	995
	43	209	148	126	170	83	379		43	608	164.5	163	166	445	774		43	532	252	227	277	305	809		43	893	641.5	610	673	283	1566		43	730	256.5	228	285	502	1015
	44	214	152.5	129	176	85	390		44	618	168.5	167	170	451	788		44	541	253	229	277	312	818		44	903	639	610	668	293	1571		44	739	261.5	232	291	507	1030
	45	220	155	131	179	89	399		45	629	173.5	169	178	460	807		45	550	253	232	274	318	824		45	912	638.5	612	665	300	1577		45	747	269.5	237	302	510	1049
	46	225	153.5	130	177	95	402		46	639	175	170	180	469	819		46	559	249	228	270	331	829		46	921	637	608	666	313	1587		46	756	266.5	233	300	523	1056
	47	231	154.5	131	178	100	409		47	650	176.5	173	180	477	830		47	569	247.5	227	268	342	837		47	930	637.5	609	666	321	1596		47	765	264.5	231	298	534	1063
	48	237	156	133	179	104	416		48	660	179	175	183	485	843		48	578	247	225	269	353	847		48	940	637.5	612	663	328	1603		48	774	263.5	231	296	543	1070
	49	242	157	134	180	108	422		49	671	182	179	185	492	856		49	587	246.5	225	268	362	855		49	949	637	610	664	339	1613		49	783	263.5	230	297	553	1080
	50	248	159.5	135	184	113	432		50	682	190	184	196	498	878		50	597	248.5	227	270	370	867		50	958	635	609	661	349	1619		50	792	266	233	299	559	1091
	51	253	159.5	135	184	118	437		51	692	190	184	196	508	888		51	606	244.5	223	266	383	872		51	967	636	608	664	359	1631		51	801	265.5	234	297	567	1098
	52	259	161.5	136	187	123	446		52	702	190	182	198	520	900		52	615	243	220	266	395	881		52	976	634.5	608	661	368	1637		52	810	266.5	236	297	574	1107
	53	264	161.5	136	187	128	451		53	712	193	184	202	528	914		53	624	242	220	264	404	888		53	985	633	607	659	378	1644		53	819	269	239	299	580	1118
	54	270	163	138	188	132	458		54	722	197	188	206	534	928		54	633	243.5	222	265	411	898		54	994	632.5	606	659	388	1653		54	828	274	244	304	584	1132
	55	275	164.5	140	189	135	464		55	733	200.5	193	208	540	941		55	642	245	223	267	419	909		55	1003	631.5	604	659	399	1662		55	837	280	248	312	589	1149
	56	281	165	141	189	140	470		56	743	200	190	210	553	953		56	652	239.5	216	263	436	915		56	1012	631.5	605	658	407	1670		56	846	285	254	316	592	1162
	57	287	166.5	142	191	145	478		57	753	201.5	192	211	561	964		57	661	236.5	212	261	449	922		57	1021	630.5	606	655	415	1676		57	855	292	259	325	596	1180
	58	293	167.5	143	192	150	485		58	763	203.5	194	213	569	976		58	671	236	212	260	459	931		58	1030	630	608	652	422	1682		58	864	298.5	264	333	600	1197
	59	298	169.5	145	194	153	492		59	773	205.5	197	214	576	987		59	680	235.5	209	262	471	942		59	1039	635	611	659	428	1698		59	873	307	271	343	602	1216
	60	304	171	147	195	157	499		60	783	207.5	199	216	584	999		60	689	235	209	261	480	950		60	1048	637	614	660	434	1708		60	882	314.5	276	353	606	1235
	61	310	171.5	148	195	162	505		61	793	208.5	200	217	593	1010		61	699	233.5	209	258	490	957		61	1057	633.5	611	656	446	1713		61	890	313	272	354	618	1244
	62	315	173.5	149	198	166	513		62	803	209.5	201	218	602	1021		62	708	232	209	255	499	963		62	1066	630	605	655	461	1721		62	898	311	268	354	630	1252
	63	321	174.5	151	198	170	519		63	813	209.5	202	217	611	1030		63	717	231	210	252	507	969		63	1074	624.5	599	650	475	1724		63	906	309	267	351	639	1257
	64	326	175	150	200	176	526		64	823	212	207	217	616	1040		64	726	232	209	255	517	981		64	1083	621.5	598	645	485	1728		64	914	307.5	267	348	647	1262
	65	332	177.5	153	202	179	534		65	833	213	209	217	624	1050		65	736	231.5	209	254	527	990		65	1092	620	599	641	493	1733		65	922	307	266	348	656	1270
	66	338	178	153	203	185	541		66	843	212.5	210	215	633	1058		66	745	229	206	252	539	997		66	1101	617.5	600	635	501	1736		66	930	304.5	266	343	664	1273
	67	343	178.5	152	205	191	548		67	853	215.5	211	220	642	1073		67	754	229.5	206	253	548	1007		67	1109	617	601	633	508	1742		67	938	304.5	267	342	671	1280
	68	349	179.5	152	207	197	556		68	863	217	213	221	650	1084		68	764	230	207	253	557	1017		68	1118	616	604	628	514	1746		68	946	307	268	346	678	1292
	69	355	182	154	210	201	565		69	873	219	214	224	659	1097		69	773	233	208	258	565	1031		69	1127	618.5	608	629	519	1756		69	954	310	271	349	683	1303
	70	361	184	156	212	205	573		70	883	224	220	228	663	1111		70	783	232.5	208	257	575	1040		70	1135	621	606	636	529	1771		70	962	312	275	349	687	1311
	71	367	185	156	214	211	581		71	894	222.5	221	224	673	1118		71	793	231	206	256	587	1049		71	1144	616.5	603	630	541	1774		71	971	313	279	347	692	1318
	72	374	185	157	213	217	587		72	904	222	223	221	681	1125		72	803	235.5	209	262	594	1065		72	1152	616	604	628	548	1780		72	979	315.5	282	349	697	1328
	73	381	184.5	158	211	223	592		73	914	222	225	219	689	1133		73	814	236	211	261	603	1075		73	1161	616	607	625	554	1786		73	987	318.5	286	351	701	1338
	74	387	185.5	159	212	228	599		74	924	223	226	220	698	1144		74	824	237.5	216	259	608	1083		74	1170	614	606	622	564	1792		74	995	322	291	353	704	1348
	75	394	187	160	214	234	608		75	934	224.5	227	222	707	1156		75	834	241	219	263	615	1097		75	1178	613	605	621	573	1799		75	1003	326.5	296	357	707	1360
	76	401	185.5	158	213	243	614		76	944	223	224	222	720	1166		76	844	238.5	217	260	627	1104		76	1187	610.5	604	617	583	1804		76	1011	325.5	294	357	717	1368
	77	409	185.5	159	212	250	621		77	954	222.5	226	219	728	1173		77	854	241	219	263	635	1117		77	1195	613	608	618	587	1813		77	1020	323.5	292	355	728	1375
	78	416	187	160	214	256	630		78	964	224.5	228	221	736	1185		78	863	242	220	264	643	1127		78	1204	614.5	610	619	594	1823		78	1028	320.5	288	353	740	1381
	79	424	189	162	216	262	640		79	974	225	229	221	745	1195		79	873	244.5	222	267	651	1140		79	1212	615	611	619	601	1831		79	1037	319.5	286	353	751	1390
	80	431	192.5	164	221	267	652		80	984	228.5	233	224	751	1208		80	883	247	224	270	659	1153		80	1221	616.5	613	620	608	1841		80	1045	319	284	354	761	1399
	81	438	192.5	164	221	274	659		81	994	228.5	232	225	762	1219		81	893	247	224	270	669	1163		81	1229	614.5	613	616	616	1845		81	1054	319	285	353	769	1407
	82	446	193	166	220	280	666		82	1004	227.5	231	224	773	1228		82	904	246	222	270	682	1174		82	1237	613.5	609	618	628	1855		82	1062	320	283	357	779	1419
	83	453	196	168	224	285	677		83	1014	227.5	232	223	782	1237		83	914	247.5	222	273	692	1187		83	1245	611	607	615	638	1860		83	1071	320	285	355	786	1426
	84	460	199	170	228	290	688		84	1024	228	233	223	791	1247		84	925	251.5	225	278	700	1203		84	1254	611	609	613	645	1867		84	1079	319.5	282	357	797	1436
	85	467	202.5	173	232	294	699		85	1034	230.5	236	225	798	1259		85	936	255.5	228	283	708	1219		85	1262	611.5	611	612	651	1874		85	1087	322	285	359	802	1446
	86	477	203	173	233	304	710		86	1044	229.5	234	225	810	1269		86	945	255	228	282	717	1227		86	1270	613	613	613	657	1883		86	1096	323.5	287	360	809	1456
	87	487	206	175	237	312	724		87	1054	230	235	225	819	1279		87	955	255.5	228	283	727	1238		87	1278	612.5	611	614	667	1892		87	1104	325	289	361	815	1465
	88	497	208.5	178	239	319	736		88	1064	232	237	227	827	1291		88	965	255.5	229	282	736	1247		88	1286	615	610	620	676	1906		88	1113	327.5	292	363	821	1476
	89	507	212.5	181	244	326	751		89	1074	234	239	229	835	1303		89	975	260.5	234	287	741	1262		89	1294	619.5	615	624	679	1918		89	1121	331	294	368	827	1489
	90	516	218	183	253	333	769		90	1084	236.5	243	230	841	1314		90	985	263.5	238	289	747	1274		90	1302	619.5	612	627	690	1929		90	1130	332	296	368	834	1498
	91	526	218.5	184	253	342	779		91	1095	234	240	228	855	1323		91	995	265	239	291	756	1286		91	1311	617.5	610	625	701	1936		91	1138	329.5	289	370	849	1508
	92	536	220	186	254	350	790		92	1105	232.5	240	225	865	1330		92	1005	265.5	239	292	766	1297		92	1320	617	608	626	712	1946		92	1146	328.5	287	370	859	1516
	93	546	221.5	188	255	358	801		93	1115	232.5	240	225	875	1340		93	1015	268	241	295	774	1310		93	1329	612.5	602	623	727	1952		93	1155	326.5	286	367	869	1522
	94	556	226.5	193	260	363	816		94	1125	233.5	240	227	885	1352		94	1024	270	243	297	781	1321		94	1338	612	603	621	735	1959		94	1163	325.5	284	367	879	1530
	95	566	231	197	265	369	831		95	1135	236.5	242	231	893	1366		95	1034	272.5	248	297	786	1331		95	1347	610.5	598	623	749	1970		95	1171	326.5	284	369	887	1540
	96	576	233.5	200	267	376	843		96	1145	237.5	244	231	901	1376		96	1044	273.5	248	299	796	1343		96	1355	611.5	599	624	756	1979		96	1179	326	283	369	896	1548
	97	587	234	204	264	383	851		97	1155	235.5	242	229	913	1384		97	1054	274	250	298	804	1352		97	1364	613	602	624	762	1988		97	1188	326	284	368	904	1556
	98	597	238.5	207	270	390	867		98	1165	236	243	229	922	1394		98	1065	275	253	297	812	1362		98	1373	613	603	623	770	1996		98	1196	326	284	368	912	1564
	99	607	244	213	275	394	882		99	1175	237	246	228	929	1403		99	1075	278	257	299	818	1374		99	1382	617	607	627	775	2009		99	1204	329.5	287	372	917	1576
	100	617	249	217	281	400	898		100	1185	239.5	245	234	940	1419		100	1085	281.5	261	302	824	1387		100	1391	616.5	606	627	785	2018		100	1213	332.5	290	375	923	1588
	101	628	248	216	280	412	908		101	1195	237.5	245	230	950	1425		101	1095	282.5	263	302	832	1397		101	1400	612	600	624	800	2024		101	1221	336	292	380	929	1601
	102	638	250	218	282	420	920		102	1205	236	244	228	961	1433		102	1105	281	265	297	840	1402		102	1409	610.5	600	621	809	2030		102	1229	339	294	384	935	1613
	103	648	253	220	286	428	934		103	1215	235.5	242	229	973	1444		103	1115	278.5	264	293	851	1408		103	1418	610.5	601	620	817	2038		103	1238	341	299	383	939	1621
	104	659	258.5	224	293	435	952		104	1226	236	245	227	981	1453		104	1125	281	267	295	858	1420		104	1427	610.5	603	618	824	2045		104	1246	344.5	301	388	945	1634
	105	669	263	229	297	440	966		105	1236	237.5	246	229	990	1465		105	1135	284.5	272	297	863	1432		105	1437	611	604	618	833	2055		105	1254	347.5	303	392	951	1646
	106	679	263.5	233	294	446	973		106	1246	238	247	229	999	1475		106	1145	285.5	271	300	874	1445		106	1446	611.5	603	620	843	2066		106	1263	342.5	297	388	966	1651
	107	689	265	235	295	454	984		107	1256	239	249	229	1007	1485		107	1155	286.5	274	299	881	1454		107	1455	611	603	619	852	2074		107	1273	335	287	383	986	1656
	108	699	268.5	238	299	461	998		108	1266	237.5	249	226	1017	1492		108	1164	289.5	275	304	889	1468		108	1464	609.5	601	618	863	2082		108	1282	330	281	379	1001	1661
	109	3641	368.5	407	330	3234	3971		109	1277	239	250	228	1027	1505		109	1174	289.5	277	302	897	1476		109	1473	611.5	604	619	869	2092		109	1291	324	270	378	1021	1669
	110	3655	365.5	406	325	3249	3980		110	1287	240.5	251	230	1036	1517		110	1184	292.5	279	306	905	1490		110	1483	611.5	607	616	876	2099		110	1301	323	267	379	1034	1680
	111	3668	359	398	320	3270	3988		111	1297	238	250	226	1047	1523		111	1194	291.5	279	304	915	1498		111	1492	610	607	613	885	2105		111	1310	319	263	375	1047	1685
	112	3682	357	399	315	3283	3997		112	1308	234.5	247	222	1061	1530		112	1204	291	275	307	929	1511		112	1501	609	609	609	892	2110		112	1319	316	259	373	1060	1692
	113	3696	357.5	398	317	3298	4013		113	1318	235	248	222	1070	1540		113	1215	292.5	275	310	940	1525		113	1510	606	606	606	904	2116		113	1329	314.5	257	372	1072	1701
	114	3710	357.5	400	315	3310	4025		114	1329	236	251	221	1078	1550		114	1225	293.5	275	312	950	1537		114	1519	606	609	603	910	2122		114	1338	315	254	376	1084	1714
	115	3725	348	384	312	3341	4037		115	1340	239	256	222	1084	1562		115	1235	296.5	276	317	959	1552		115	1528	609	611	607	917	2135		115	1347	314.5	254	375	1093	1722
	116	3740	340	374	306	3366	4046		116	1349	234	249	219	1100	1568		116	1245	295	276	314	969	1559		116	1537	608	612	604	925	2141		116	1357	315	255	375	1102	1732
	117	3755	332	362	302	3393	4057		117	1359	233.5	250	217	1109	1576		117	1255	295.5	280	311	975	1566		117	1546	609	617	601	929	2147		117	1366	315.5	255	376	1111	1742
	118	3770	326.5	359	294	3411	4064		118	1368	232.5	247	218	1121	1586		118	1265	297.5	280	315	985	1580		118	1555	610	617	603	938	2158		118	1375	316	255	377	1120	1752
	119	3785	325	358	292	3427	4077		119	1378	233	248	218	1130	1596		119	1274	301	281	321	993	1595		119	1564	610	617	603	947	2167		119	1384	320	259	381	1125	1765
	120	3799	316	346	286	3453	4085		120	1388	235.5	249	222	1139	1610		120	1284	305.5	284	327	1000	1611		120	1573	612	619	605	954	2178		120	1394	323.5	264	383	1130	1777
	121	3814	308	336	280	3478	4094		121	1396	237	252	222	1144	1618		121	1294	304.5	285	324	1009	1618		121	1581	610.5	615	606	966	2187		121	1424	305	248	362	1176	1786
	122	3829	301	329	273	3500	4102		122	1403	238	252	224	1151	1627		122	1304	303.5	283	324	1021	1628		122	1590	608	613	603	977	2193		122	1454	291.5	238	345	1216	1799
	123	3843	300.5	327	274	3516	4117		123	1411	239.5	254	225	1157	1636		123	1314	304	285	323	1029	1637		123	1599	608	613	603	986	2202		123	1484	276.5	227	326	1257	1810
	124	3858	302.5	329	276	3529	4134		124	1419	239.5	253	226	1166	1645		124	1323	307	287	327	1036	1650		124	1608	609	613	605	995	2213		124	1514	267	217	317	1297	1831
	125	3871	295.5	320	271	3551	4142		125	1426	242.5	255	230	1171	1656		125	1333	305.5	287	324	1046	1657		125	1617	609.5	613	606	1004	2223		125	1544	259.5	214	305	1330	1849
	126	3884	286.5	308	265	3576	4149		126	1434	241.5	254	229	1180	1663		126	1343	306	287	325	1056	1668		126	1625	605.5	610	601	1015	2226		126	1574	250.5	211	290	1363	1864
	127	3897	281.5	301	262	3596	4159		127	1442	243.5	256	231	1186	1673		127	1352	307.5	288	327	1064	1679		127	1634	604	605	603	1029	2237		127	1604	247.5	214	281	1390	1885
	128	3910	278	297	259	3613	4169		128	1450	241.5	255	228	1195	1678		128	1362	306.5	289	324	1073	1686		128	1643	604	606	602	1037	2245		128	1634	243.5	217	270	1417	1904
	129	3923	276.5	295	258	3628	4181		129	1457	241	253	229	1204	1686		129	1372	308	290	326	1082	1698		129	1652	602.5	606	599	1046	2251		129	1664	243.5	227	260	1437	1924
	130	3933	267	279	255	3654	4188		130	1465	243.5	256	231	1209	1696		130	1381	311	291	331	1090	1712		130	1661	603.5	607	600	1054	2261		130	1694	244	235	253	1459	1947
	131	3944	262	271	253	3673	4197		131	1473	244.5	259	230	1214	1703		131	1391	311.5	293	330	1098	1721		131	1669	599	598	600	1071	2269		131	1724	249	244	254	1480	1978
	132	3955	257.5	267	248	3688	4203		132	1480	243.5	256	231	1224	1711		132	1402	313	299	327	1103	1729		132	1678	601	600	602	1078	2280		132	1754	256	257	255	1497	2009
	133	3965	257	266	248	3699	4213		133	1488	244	258	230	1230	1718		133	1412	311.5	298	325	1114	1737		133	1686	600.5	599	602	1087	2288		133	1784	267	269	265	1515	2049
	134	3976	258	268	248	3708	4224		134	1496	244.5	257	232	1239	1728		134	1422	316.5	303	330	1119	1752		134	1694	599.5	598	601	1096	2295		134	1814	279.5	283	276	1531	2090
	135	3987	251.5	260	243	3727	4230		135	1503	247	259	235	1244	1738		135	1432	320	306	334	1126	1766		135	1703	598	596	600	1107	2303		135	1844	294.5	298	291	1546	2135
	136	3998	247.5	254	241	3744	4239		136	1511	245	257	233	1254	1744		136	1442	317	304	330	1138	1772		136	1711	596.5	592	601	1119	2312		136	1884	293.5	301	286	1583	2170
	137	4009	242.5	248	237	3761	4246		137	1518	245.5	256	235	1262	1753		137	1452	317	305	329	1147	1781		137	1719	595.5	592	599	1127	2318		137	1924	307	313	301	1611	2225
	138	4020	239.5	245	234	3775	4254		138	1526	245	256	234	1270	1760		138	1462	316.5	306	327	1156	1789		138	1728	595.5	591	600	1137	2328		138	1965	322	326	318	1639	2283
	139	4032	238	246	230	3786	4262		139	1533	246.5	257	236	1276	1769		139	1472	317.5	306	329	1166	1801		139	1736	595	590	600	1146	2336		139	2005	346	345	347	1660	2352
	140	4042	230.5	234	227	3808	4269		140	1541	247	258	236	1283	1777		140	1482	321	309	333	1173	1815		140	1745	594	592	596	1153	2341		140	2045	377.5	370	385	1675	2430
	141	4053	225	226	224	3827	4277		141	1548	245.5	256	235	1292	1783		141	1493	319.5	308	331	1185	1824		141	1753	591	589	593	1164	2346		141	2085	412	397	427	1688	2512
	142	4064	221.5	221	222	3843	4286		142	1556	246.5	258	235	1298	1791		142	1503	321	309	333	1194	1836		142	1762	591	589	593	1173	2355		142	2125	449.5	426	473	1699	2598
	143	4075	219.5	218	221	3857	4296		143	1564	246.5	258	235	1306	1799		143	1513	323.5	313	334	1200	1847		143	1770	588.5	585	592	1185	2362		143	2165	493	456	530	1709	2695
	144	4086	218.5	217	220	3869	4306		144	1571	247	258	236	1313	1807		144	1523	326	314	338	1209	1861		144	1779	588	584	592	1195	2371		144	2206	530.5	487	574	1719	2780
	145	4097	214.5	212	217	3885	4314		145	1579	249	261	237	1318	1816		145	1533	328	315	341	1218	1874		145	1788	587.5	586	589	1202	2377		145	2246	573	516	630	1730	2876
	146	4108	211	208	214	3900	4322		146	1587	247	257	237	1330	1824		146	1543	325	313	337	1230	1880		146	1796	586.5	583	590	1213	2386		146	2286	615.5	548	683	1738	2969
	147	4119	207.5	204	211	3915	4330		147	1595	245	256	234	1339	1829		147	1553	326	312	340	1241	1893		147	1805	585.5	584	587	1221	2392		147	2326	662	579	745	1747	3071
	148	4131	207.5	206	209	3925	4340		148	1603	244.5	256	233	1347	1836		148	1563	329.5	319	340	1244	1903		148	1813	585	586	584	1227	2397		148	2366	704.5	609	800	1757	3166
	149	4142	207.5	206	209	3936	4351		149	1611	244.5	257	232	1354	1843		149	1573	331.5	321	342	1252	1915		149	1822	588	588	588	1234	2410		149	2406	747.5	640	855	1766	3261
	150	4153	203	201	205	3952	4358		150	1620	247	260	234	1360	1854		150	1584	332.5	324	341	1260	1925		150	1831	589.5	592	587	1239	2418		150	2446	795	677	913	1769	3359
	151	4164	200.5	199	202	3965	4366		151	1628	245.5	260	231	1368	1859		151	1594	332	324	340	1270	1934		151	1839	582	581	583	1258	2422		151	2532	795	710	880	1822	3412
	152	4176	201	200	202	3976	4378		152	1635	242.5	253	232	1382	1867		152	1603	330.5	320	341	1283	1944		152	1848	579.5	579	580	1269	2428		152	2617	797	743	851	1874	3468
	153	4187	201.5	200	203	3987	4390		153	1643	243	252	234	1391	1877		153	1613	331.5	321	342	1292	1955		153	1857	578.5	578	579	1279	2436		153	2702	807	797	817	1905	3519
	154	4198	204	202	206	3996	4404		154	1651	246	256	236	1395	1887		154	1623	333	322	344	1301	1967		154	1866	576	576	576	1290	2442		154	2787	830	857	803	1930	3590
	155	4210	202	202	202	4008	4412		155	1659	248	258	238	1401	1897		155	1633	335	325	345	1308	1978		155	1875	575	577	573	1298	2448		155	2872	855.5	924	787	1948	3659
	156	4221	199.5	198	201	4023	4422		156	1667	247	257	237	1410	1904		156	1644	336.5	329	344	1315	1988		156	1884	576.5	581	572	1303	2456		156	2957	886	990	782	1967	3739
	157	4232	197.5	196	199	4036	4431		157	1675	246	256	236	1419	1911		157	1654	334.5	326	343	1328	1997		157	1893	577	584	570	1309	2463		157	3042	918	1057	779	1985	3821
	158	4244	198	199	197	4045	4441		158	1682	247.5	258	237	1424	1919		158	1664	333	323	343	1341	2007		158	1902	576	583	569	1319	2471		158	3127	954	1123	785	2004	3912
	159	4255	200	200	200	4055	4455		159	1690	248	261	235	1429	1925		159	1675	331.5	321	342	1354	2017		159	1911	577	586	568	1325	2479		159	3212	992	1190	794	2022	4006
	160	4266	198.5	200	197	4066	4463		160	1697	247.5	258	237	1439	1934		160	1685	333.5	324	343	1361	2028		160	1920	577	588	566	1332	2486		160	3298	1036	1259	813	2039	4111
	161	4276	198.5	199	198	4077	4474		161	1705	246	258	234	1447	1939		161	1695	332.5	323	342	1372	2037		161	1928	571.5	581	562	1347	2490		161	3383	1079	1326	832	2057	4215
	162	4287	200.5	204	197	4083	4484		162	1713	245.5	258	233	1455	1946		162	1705	332.5	324	341	1381	2046		162	1937	571	583	559	1354	2496		162	3468	1128	1393	863	2075	4331
	163	4298	203	206	200	4092	4498		163	1720	246	258	234	1462	1954		163	1716	331.5	324	339	1392	2055		163	1946	570.5	584	557	1362	2503		163	3553	1177.5	1462	893	2091	4446
	164	4308	208.5	207	210	4101	4518		164	1728	248	261	235	1467	1963		164	1726	332.5	323	342	1403	2068		164	1955	569	582	556	1373	2511		164	3638	1229.5	1528	931	2110	4569
	165	4320	209	211	207	4109	4527		165	1736	249	263	235	1473	1971		165	1736	334.5	324	345	1412	2081		165	1963	569.5	584	555	1379	2518		165	3723	1283.5	1596	971	2127	4694
	166	4331	207	209	205	4122	4536		166	1744	248	262	234	1482	1978		166	1746	333	325	341	1421	2087		166	1972	567	584	550	1388	2522		166	3766	1287	1620	954	2146	4720
	167	4342	209	212	206	4130	4548		167	1752	246.5	262	231	1490	1983		167	1756	333	324	342	1432	2098		167	1981	567	585	549	1396	2530		167	3808	1289	1643	935	2165	4743
	168	4353	212	213	211	4140	4564		168	1760	247	261	233	1499	1993		168	1766	331.5	324	339	1442	2105		168	1990	565.5	586	545	1404	2535		168	3850	1294.5	1665	924	2185	4774
	169	4364	217.5	217	218	4147	4582		169	1768	245	257	233	1511	2001		169	1776	334.5	328	341	1448	2117		169	1998	565.5	586	545	1412	2543		169	3893	1297.5	1689	906	2204	4799
	170	4375	214	213	215	4162	4590		170	1776	248.5	260	237	1516	2013		170	1787	336	332	340	1455	2127		170	2007	566.5	588	545	1419	2552		170	3935	1302.5	1709	896	2226	4831
	171	4385	215	212	218	4173	4603		171	1784	249.5	259	240	1525	2024		171	1797	336	330	342	1467	2139		171	2016	565.5	586	545	1430	2561		171	3977	1310.5	1736	885	2241	4862
	172	4396	215.5	211	220	4185	4616		172	1792	248.5	257	240	1535	2032		172	1807	334.5	330	339	1477	2146		172	2025	565.5	586	545	1439	2570		172	4020	1320.5	1763	878	2257	4898
	173	4407	218	212	224	4195	4631		173	1801	247.5	257	238	1544	2039		173	1817	336.5	330	343	1487	2160		173	2035	559	577	541	1458	2576		173	4062	1333.5	1789	878	2273	4940
	174	4418	224.5	216	233	4202	4651		174	1809	246.5	254	239	1555	2048		174	1827	339.5	333	346	1494	2173		174	2044	556.5	573	540	1471	2584		174	4105	1346.5	1819	874	2286	4979
	175	4428	221.5	212	231	4216	4659		175	1817	248	257	239	1560	2056		175	1837	344	336	352	1501	2189		175	2053	556	574	538	1479	2591		175	4147	1361	1844	878	2303	5025
	176	4438	222	213	231	4225	4669		176	1825	248	257	239	1568	2064		176	1847	339.5	332	347	1515	2194		176	2062	555.5	574	537	1488	2599		176	4189	1378	1865	891	2324	5080
	177	4448	222.5	214	231	4234	4679		177	1833	243.5	250	237	1583	2070		177	1858	339	335	343	1523	2201		177	2071	554	573	535	1498	2606		177	4232	1401	1889	913	2343	5145
	178	4458	224	215	233	4243	4691		178	1841	242	249	235	1592	2076		178	1868	340.5	337	344	1531	2212		178	2080	556.5	576	537	1504	2617		178	4274	1423.5	1919	928	2355	5202
	179	4468	226.5	218	235	4250	4703		179	1849	244	253	235	1596	2084		179	1878	340	335	345	1543	2223		179	2089	555	573	537	1516	2626		179	4317	1454.5	1949	960	2368	5277
	180	4479	226	218	234	4261	4713		180	1857	243	252	234	1605	2091		180	1889	342.5	340	345	1549	2234		180	2098	554.5	574	535	1524	2633		180	4359	1479	1972	986	2387	5345
	181	4490	224.5	218	231	4272	4721		181	1865	241	251	231	1614	2096		181	1899	343	338	348	1561	2247		181	2108	553	577	529	1531	2637		181	4423	1384	1824	944	2599	5367
	182	4500	225	216	234	4284	4734		182	1873	241.5	251	232	1622	2105		182	1909	341	335	347	1574	2256		182	2117	551	572	530	1545	2647		182	4486	1285	1675	895	2811	5381
	183	4511	227.5	219	236	4292	4747		183	1880	239.5	248	231	1632	2111		183	1919	339	332	346	1587	2265		183	2126	548	570	526	1556	2652		183	4550	1185	1525	845	3025	5395
	184	4521	231	221	241	4300	4762		184	1888	241	250	232	1638	2120		184	1929	341	335	347	1594	2276		184	2135	543	566	520	1569	2655		184	4613	1083	1371	795	3242	5408
	185	4532	230	220	240	4312	4772		185	1895	240.5	249	232	1646	2127		185	1939	344.5	339	350	1600	2289		185	2144	541.5	565	518	1579	2662		185	4677	983	1219	747	3458	5424
	186	4542	231	221	241	4321	4783		186	1903	239.5	250	229	1653	2132		186	1949	340.5	334	347	1615	2296		186	2153	539.5	559	520	1594	2673		186	4741	887	1068	706	3673	5447
	187	4552	230.5	219	242	4333	4794		187	1911	238.5	247	230	1664	2141		187	1959	340.5	334	347	1625	2306		187	2162	536	557	515	1605	2677		187	4804	793	928	658	3876	5462
	188	4562	232	220	244	4342	4806		188	1918	241	250	232	1668	2150		188	1969	341	337	345	1632	2314		188	2171	536.5	557	516	1614	2687		188	4868	702.5	791	614	4077	5482
	189	4572	237	224	250	4348	4822		189	1926	243	252	234	1674	2160		189	1979	344	341	347	1638	2326		189	2180	536.5	557	516	1623	2696		189	4931	619.5	670	569	4261	5500
	190	4582	237	223	251	4359	4833		190	1934	243	251	235	1683	2169		190	1989	346.5	343	350	1646	2339		190	2189	539.5	561	518	1628	2707		190	4995	555	581	529	4414	5524
	191	4592	236	220	252	4372	4844		191	1941	241	248	234	1693	2175		191	1999	346	344	348	1655	2347		191	2198	534	555	513	1643	2711		191	5059	505.5	522	489	4537	5548
	192	4603	234.5	220	249	4383	4852		192	1949	242	250	234	1699	2183		192	2009	344	342	346	1667	2355		192	2207	530.5	552	509	1655	2716		192	5122	467.5	481	454	4641	5576
	193	4613	237	222	252	4391	4865		193	1956	241	250	232	1706	2188		193	2020	346	345	347	1675	2367		193	2215	531	553	509	1662	2724		193	5186	456.5	483	430	4703	5616
	194	4623	239	225	253	4398	4876		194	1964	241.5	250	233	1714	2197		194	2030	347	345	349	1685	2379		194	2224	529	554	504	1670	2728		194	5249	453.5	492	415	4757	5664
	195	4633	235	218	252	4415	4885		195	1972	241	250	232	1722	2204		195	2041	348.5	345	352	1696	2393		195	2233	530.5	555	506	1678	2739		195	5313	472.5	521	424	4792	5737
	196	4644	234	216	252	4428	4896		196	1979	240	249	231	1730	2210		196	2050	348.5	345	352	1705	2402		196	2242	527	553	501	1689	2743		196	5342	444	485	403	4857	5745
	197	4654	236	216	256	4438	4910		197	1986	239	247	231	1739	2217		197	2060	345.5	341	350	1719	2410		197	2250	528.5	555	502	1695	2752		197	5371	419.5	453	386	4918	5757
	198	4665	238.5	217	260	4448	4925		198	1994	239	248	230	1746	2224		198	2070	346.5	343	350	1727	2420		198	2259	529	555	503	1704	2762		198	5399	395.5	422	369	4977	5768
	199	4675	239.5	218	261	4457	4936		199	2001	238.5	247	230	1754	2231		199	2080	348.5	345	352	1735	2432		199	2268	529	554	504	1714	2772		199	5428	371	390	352	5038	5780
	200	4691	237	216	258	4475	4949		200	2008	240	248	232	1760	2240		200	2090	352	350	354	1740	2444		200	2277	530	554	506	1723	2783		200	5457	353.5	368	339	5089	5796
	201	4706	238	218	258	4488	4964		201	2016	238.5	248	229	1768	2245		201	2100	351	348	354	1752	2454		201	2286	525.5	549	502	1737	2788		201	5486	339.5	352	327	5134	5813
	202	4722	238.5	220	257	4502	4979		202	2024	239	248	230	1776	2254		202	2110	350	348	352	1762	2462		202	2295	521.5	545	498	1750	2793		202	5515	327.5	342	313	5173	5828
	203	4737	244	227	261	4510	4998		203	2031	237.5	248	227	1783	2258		203	2121	349.5	351	348	1770	2469		203	2305	517	541	493	1764	2798		203	5543	321	332	310	5211	5853
	204	4753	253	236	270	4517	5023		204	2039	239	249	229	1790	2268		204	2131	354	354	354	1777	2485		204	2314	506	523	489	1791	2803		204	5572	322	334	310	5238	5882
	205	4767	250	234	266	4533	5033		205	2047	240	250	230	1797	2277		205	2141	358	357	359	1784	2500		205	2323	504.5	522	487	1801	2810		205	5601	320.5	335	306	5266	5907
	206	4781	250.5	236	265	4545	5046		206	2055	237	247	227	1808	2282		206	2151	358	357	359	1794	2510		206	2333	503.5	523	484	1810	2817		206	5630	326	338	314	5292	5944
	207	4796	252	240	264	4556	5060		207	2062	237.5	247	228	1815	2290		207	2161	361	357	365	1804	2526		207	2342	502	523	481	1819	2823		207	5659	342.5	355	330	5304	5989
	208	4810	255.5	244	267	4566	5077		208	2070	235.5	247	224	1823	2294		208	2171	359.5	356	363	1815	2534		208	2352	501.5	523	480	1829	2832		208	5687	358	366	350	5321	6037
	209	4824	261	248	274	4576	5098		209	2078	233.5	246	221	1832	2299		209	2181	360.5	356	365	1825	2546		209	2361	499	521	477	1840	2838		209	5716	372.5	374	371	5342	6087
	210	4840	260	249	271	4591	5111		210	2086	234	245	223	1841	2309		210	2191	364	359	369	1832	2560		210	2370	501	523	479	1847	2849		210	5745	390	382	398	5363	6143
	211	4856	261	251	271	4605	5127		211	2094	232.5	243	222	1851	2316		211	2201	361.5	358	365	1843	2566		211	2380	497	518	476	1862	2856		211	5769	380	373	387	5396	6156
	212	4871	264	254	274	4617	5145		212	2102	231	241	221	1861	2323		212	2211	360	357	363	1854	2574		212	2389	494.5	516	473	1873	2862		212	5793	377.5	371	384	5422	6177
	213	4887	269.5	258	281	4629	5168		213	2110	230.5	239	222	1871	2332		213	2221	357	357	357	1864	2578		213	2398	492	515	469	1883	2867		213	5818	375.5	371	380	5447	6198
	214	4903	276.5	264	289	4639	5192		214	2118	229.5	237	222	1881	2340		214	2231	358.5	359	358	1872	2589		214	2407	492.5	516	469	1891	2876		214	5842	375.5	372	379	5470	6221
	215	4918	272.5	258	287	4660	5205		215	2126	231.5	239	224	1887	2350		215	2240	360	360	360	1880	2600		215	2416	488	512	464	1904	2880		215	5866	378	377	379	5489	6245
	216	4933	270	258	282	4675	5215		216	2133	229	236	222	1897	2355		216	2251	361	362	360	1889	2611		216	2425	484.5	509	460	1916	2885		216	5890	378.5	377	380	5513	6270
	217	4948	270	258	282	4690	5230		217	2141	228.5	236	221	1905	2362		217	2261	363	364	362	1897	2623		217	2434	483	506	460	1928	2894		217	5914	378	375	381	5539	6295
	218	4963	271	260	282	4703	5245		218	2148	229	237	221	1911	2369		218	2272	363	363	363	1909	2635		218	2443	484.5	511	458	1932	2901		218	5939	384.5	378	391	5561	6330
	219	4978	275	264	286	4714	5264		219	2156	229	237	221	1919	2377		219	2282	365.5	367	364	1915	2646		219	2452	482.5	511	454	1941	2906		219	5963	388.5	381	396	5582	6359
	220	4993	271	260	282	4733	5275		220	2163	228.5	237	220	1926	2383		220	2293	367	369	365	1924	2658		220	2462	484	515	453	1947	2915		220	5987	396	389	403	5598	6390
	221	5008	268.5	258	279	4750	5287		221	2170	230.5	239	222	1931	2392		221	2303	365.5	366	365	1937	2668		221	2470	480	511	449	1959	2919		221	6011	404.5	393	416	5618	6427
	222	5023	269	259	279	4764	5302		222	2176	230	239	221	1937	2397		222	2313	367	369	365	1944	2678		222	2479	477.5	511	444	1968	2923		222	6035	416.5	399	434	5636	6469
	223	5038	272.5	261	284	4777	5322		223	2183	232	242	222	1941	2405		223	2324	369.5	372	367	1952	2691		223	2488	473.5	506	441	1982	2929		223	6060	429.5	416	443	5644	6503
	224	5053	275.5	266	285	4787	5338		224	2189	231.5	242	221	1947	2410		224	2334	370.5	371	370	1963	2704		224	2497	472.5	505	440	1992	2937		224	6084	444.5	428	461	5656	6545
	225	5068	276	266	286	4802	5354		225	2195	231	240	222	1955	2417		225	2344	371.5	365	378	1979	2722		225	2506	470.5	505	436	2001	2942		225	6108	459.5	440	479	5668	6587
	226	5083	275	265	285	4818	5368		226	2202	231	240	222	1962	2424		226	2355	371	368	374	1987	2729		226	2514	471	506	436	2008	2950		226	6136	442	423	461	5713	6597
	227	5097	276.5	264	289	4833	5386		227	2209	231.5	242	221	1967	2430		227	2365	368.5	369	368	1996	2733		227	2523	472	507	437	2016	2960		227	6164	426	406	446	5758	6610
	228	5112	282	270	294	4842	5406		228	2215	232	242	222	1973	2437		228	2375	371	370	372	2005	2747		228	2532	472.5	508	437	2024	2969		228	6193	410.5	393	428	5800	6621
	229	5127	285	270	300	4857	5427		229	2222	233.5	244	223	1978	2445		229	2385	371.5	371	372	2014	2757		229	2541	472.5	509	436	2032	2977		229	6221	400	385	415	5836	6636
	230	5143	284	269	299	4874	5442		230	2228	233.5	244	223	1984	2451		230	2395	372	372	372	2023	2767		230	2550	474.5	511	438	2039	2988		230	6249	391	380	402	5869	6651
	231	5158	286.5	269	304	4889	5462		231	2235	231	242	220	1993	2455		231	2405	372	373	371	2032	2776		231	2558	470	505	435	2053	2993		231	6277	381.5	371	392	5906	6669
	232	5174	287	269	305	4905	5479		232	2241	231	240	222	2001	2463		232	2415	367.5	368	367	2047	2782		232	2567	469	506	432	2061	2999		232	6305	374.5	370	379	5935	6684
	233	5190	290	269	311	4921	5501		233	2248	230	238	222	2010	2470		233	2425	367	369	365	2056	2790		233	2576	468	502	434	2074	3010		233	6333	369.5	371	368	5962	6701
	234	5206	293	270	316	4936	5522		234	2254	230	238	222	2016	2476		234	2435	364.5	362	367	2073	2802		234	2585	465	498	432	2087	3017		234	6362	366.5	376	357	5986	6719
	235	5221	287	263	311	4958	5532		235	2261	230	240	220	2021	2481		235	2445	364	365	363	2080	2808		235	2594	465.5	499	432	2095	3026		235	6390	366.5	386	347	6004	6737
	236	5236	285	262	308	4974	5544		236	2267	228	235	221	2032	2488		236	2455	365.5	367	364	2088	2819		236	2603	466.5	501	432	2102	3035		236	6418	371	397	345	6021	6763
	237	5251	284	260	308	4991	5559		237	2274	227	234	220	2040	2494		237	2465	364	365	363	2100	2828		237	2612	468	504	432	2108	3044		237	6446	371	407	335	6039	6781
	238	5267	285	263	307	5004	5574		238	2280	226.5	232	221	2048	2501		238	2475	363	360	366	2115	2841		238	2621	470	505	435	2116	3056		238	6474	376.5	415	338	6059	6812
	239	5282	290.5	271	310	5011	5592		239	2287	227	234	220	2053	2507		239	2485	364.5	362	367	2123	2852		239	2630	471.5	503	440	2127	3070		239	6502	382.5	422	343	6080	6845
	240	5298	283.5	260	307	5038	5605		240	2293	226.5	233	220	2060	2513		240	2495	365.5	364	367	2131	2862		240	2639	470	501	439	2138	3078		240	6531	394.5	437	352	6094	6883
	241	5313	281	257	305	5056	5618		241	2300	225.5	232	219	2068	2519		241	2505	367	366	368	2139	2873		241	2648	466.5	498	435	2150	3083		241	6549	381	418	344	6131	6893
	242	5329	280	257	303	5072	5632		242	2306	227	233	221	2073	2527		242	2516	366	363	369	2153	2885		242	2657	462.5	494	431	2163	3088		242	6568	371	408	334	6160	6902
	243	5345	281.5	260	303	5085	5648		243	2313	228	233	223	2080	2536		243	2526	367	364	370	2162	2896		243	2666	457.5	488	427	2178	3093		243	6586	360.5	398	323	6188	6909
	244	5360	286	267	305	5093	5665		244	2320	228	233	223	2087	2543		244	2536	366.5	362	371	2174	2907		244	2675	456.5	485	428	2190	3103		244	6605	351	391	311	6214	6916
	245	5376	277	252	302	5124	5678		245	2326	226.5	231	222	2095	2548		245	2546	368.5	365	372	2181	2918		245	2683	454	480	428	2203	3111		245	6623	344	385	303	6238	6926
	246	5392	272.5	245	300	5147	5692		246	2332	226.5	230	223	2102	2555		246	2556	368.5	368	369	2188	2925		246	2692	451.5	477	426	2215	3118		246	6642	339.5	383	296	6259	6938
	247	5408	269	242	296	5166	5704		247	2339	228	233	223	2106	2562		247	2566	368	367	369	2199	2935		247	2701	451	479	423	2222	3124		247	6660	337	381	293	6279	6953
	248	5424	270	243	297	5181	5721		248	2345	228.5	234	223	2111	2568		248	2576	366	367	365	2209	2941		248	2710	452.5	483	422	2227	3132		248	6679	335.5	382	289	6297	6968
	249	5440	272	244	300	5196	5740		249	2351	228	232	224	2119	2575		249	2586	368.5	370	367	2216	2953		249	2719	452.5	485	420	2234	3139		249	6697	332.5	377	288	6320	6985
	250	5461	264	238	290	5223	5751		250	2358	229.5	234	225	2124	2583		250	2596	370.5	372	369	2224	2965		250	2727	453.5	484	423	2243	3150		250	6716	328.5	375	282	6341	6998
	251	5481	259	235	283	5246	5764		251	2364	227	230	224	2134	2588		251	2607	367	368	366	2239	2973		251	2737	448.5	479	418	2258	3155		251	6734	329	375	283	6359	7017
	252	5501	257.5	236	279	5265	5780		252	2371	228	231	225	2140	2596		252	2617	369	371	367	2246	2984		252	2746	445	472	418	2274	3164		252	6752	336	376	296	6376	7048
	253	5521	264	246	282	5275	5803		253	2377	227.5	231	224	2146	2601		253	2628	368.5	370	367	2258	2995		253	2755	439.5	465	414	2290	3169		253	6771	342.5	379	306	6392	7077
	254	5541	272	255	289	5286	5830		254	2384	226.5	232	221	2152	2605		254	2638	368.5	369	368	2269	3006		254	2764	439.5	468	411	2296	3175		254	6789	350	382	318	6407	7107
	255	5566	266	250	282	5316	5848		255	2390	226.5	232	221	2158	2611		255	2649	370.5	372	369	2277	3018		255	2773	438.5	465	412	2308	3185		255	6808	360.5	390	331	6418	7139
	256	5591	265.5	250	281	5341	5872		256	2397	225.5	231	220	2166	2617		256	2659	369.5	368	371	2291	3030		256	2783	436.5	464	409	2319	3192		256	6821	355.5	385	326	6436	7147
	257	5616	273	258	288	5358	5904		257	2403	225.5	229	222	2174	2625		257	2669	368	368	368	2301	3037		257	2792	434.5	463	406	2329	3198		257	6834	353.5	383	324	6451	7158
	258	5641	283	268	298	5373	5939		258	2410	226	229	223	2181	2633		258	2679	367.5	367	368	2312	3047		258	2801	434	463	405	2338	3206		258	6847	352.5	383	322	6464	7169
	259	5665	297	280	314	5385	5979		259	2416	227.5	230	225	2186	2641		259	2688	367.5	366	369	2322	3057		259	2810	434.5	465	404	2345	3214		259	6860	352	381	323	6479	7183
	260	5688	288.5	271	306	5417	5994		260	2423	227.5	229	226	2194	2649		260	2698	366	365	367	2333	3065		260	2819	437	466	408	2353	3227		260	6872	348.5	374	323	6498	7195
	261	5710	287.5	272	303	5438	6013		261	2429	226.5	228	225	2201	2654		261	2708	364.5	363	366	2345	3074		261	2828	432	461	403	2367	3231		261	6885	348	373	323	6512	7208
	262	5732	290.5	278	303	5454	6035		262	2436	226	228	224	2208	2660		262	2719	364.5	365	364	2354	3083		262	2837	430	460	400	2377	3237		262	6898	352	377	327	6521	7225
	263	5754	291	282	300	5472	6054		263	2442	225	227	223	2215	2665		263	2729	364	367	361	2362	3090		263	2845	426	455	397	2390	3242		263	6911	355.5	381	330	6530	7241
	264	5776	297	291	303	5485	6079		264	2449	224.5	227	222	2222	2671		264	2739	364.5	366	363	2373	3102		264	2854	421	451	391	2403	3245		264	6924	363.5	388	339	6536	7263
	265	5801	291.5	290	293	5511	6094		265	2456	225.5	228	223	2228	2679		265	2749	364	365	363	2384	3112		265	2862	420	450	390	2412	3252		265	6937	367	394	340	6543	7277
	266	5827	292	298	286	5529	6113		266	2462	223.5	225	222	2237	2684		266	2759	362	364	360	2395	3119		266	2871	417.5	448	387	2423	3258		266	6950	370.5	398	343	6552	7293
	267	5852	291	304	278	5548	6130		267	2468	222	224	220	2244	2688		267	2769	361	362	360	2407	3129		267	2880	415.5	444	387	2436	3267		267	6963	375.5	403	348	6560	7311
	268	5877	293	309	277	5568	6154		268	2475	219.5	222	217	2253	2692		268	2778	360	363	357	2415	3135		268	2888	414	443	385	2445	3273		268	6976	385	411	359	6565	7335
	269	5902	301.5	317	286	5585	6188		269	2481	220	222	218	2259	2699		269	2788	362	364	360	2424	3148		269	2897	414	442	386	2455	3283		269	6988	392	416	368	6572	7356
	270	5927	289.5	305	274	5622	6201		270	2488	221	222	220	2266	2708		270	2798	363	365	361	2433	3159		270	2906	415	445	385	2461	3291		270	7001	404	426	382	6575	7383
	271	5952	285.5	303	268	5649	6220		271	2494	221	222	220	2272	2714		271	2808	361	363	359	2445	3167		271	2914	413	444	382	2470	3296		271	7013	399	415	383	6598	7396
	272	5977	283	303	263	5674	6240		272	2500	218.5	218	219	2282	2719		272	2818	360	363	357	2455	3175		272	2923	412	446	378	2477	3301		272	7025	390.5	405	376	6620	7401
	273	6002	287.5	312	263	5690	6265		273	2507	217.5	218	217	2289	2724		273	2828	360	363	357	2465	3185		273	2932	408.5	444	373	2488	3305		273	7037	387.5	405	370	6632	7407
	274	6027	295	321	269	5706	6296		274	2513	217.5	217	218	2296	2731		274	2838	362	364	360	2474	3198		274	2940	403.5	436	371	2504	3311		274	7049	382	398	366	6651	7415
	275	6051	277.5	300	255	5751	6306		275	2520	217	216	218	2304	2738		275	2848	365.5	366	365	2482	3213		275	2949	400.5	432	369	2517	3318		275	7061	378	392	364	6669	7425
	276	6076	267	291	243	5785	6319		276	2526	216.5	216	217	2310	2743		276	2858	363.5	366	361	2492	3219		276	2958	400.5	434	367	2524	3325		276	7073	375.5	384	367	6689	7440
	277	6100	259.5	286	233	5814	6333		277	2533	215.5	215	216	2318	2749		277	2868	359	363	355	2505	3223		277	2966	401	437	365	2529	3331		277	7085	372.5	383	362	6702	7447
	278	6124	257	287	227	5837	6351		278	2539	215	214	216	2325	2755		278	2878	358	363	353	2515	3231		278	2975	397.5	434	361	2541	3336		278	7097	371.5	382	361	6715	7458
	279	6148	256.5	286	227	5862	6375		279	2545	214.5	214	215	2331	2760		279	2888	359.5	365	354	2523	3242		279	2984	395.5	434	357	2550	3341		279	7109	372	383	361	6726	7470
	280	6163	255.5	285	226	5878	6389		280	2552	216	216	216	2336	2768		280	2898	360	365	355	2533	3253		280	2993	397	436	358	2557	3351		280	7120	375.5	386	365	6734	7485
	281	6178	254	284	224	5894	6402		281	2558	213.5	213	214	2345	2772		281	2908	359.5	366	353	2542	3261		281	3001	394	431	357	2570	3358		281	7132	379	389	369	6743	7501
	282	6193	252.5	283	222	5910	6415		282	2565	212.5	213	212	2352	2777		282	2918	359.5	366	353	2552	3271		282	3010	390.5	428	353	2582	3363		282	7144	382.5	390	375	6754	7519
	283	6208	256	287	225	5921	6433		283	2571	213.5	212	215	2359	2786		283	2927	359	365	353	2562	3280		283	3019	389	428	350	2591	3369		283	7156	388.5	394	383	6762	7539
	284	6223	260	290	230	5933	6453		284	2577	214	211	217	2366	2794		284	2937	357	362	352	2575	3289		284	3027	388.5	427	350	2600	3377		284	7168	395	399	391	6769	7559
	285	6237	259.5	292	227	5945	6464		285	2584	215	212	218	2372	2802		285	2947	357.5	361	354	2586	3301		285	3036	387.5	425	350	2611	3386		285	7180	403	403	403	6777	7583
	286	6251	260	292	228	5959	6479		286	2590	214	212	216	2378	2806		286	2957	356	362	350	2595	3307		286	3045	382	420	344	2625	3389		286	7193	394.5	393	396	6800	7589
	287	6264	261	289	233	5975	6497		287	2596	212.5	210	215	2386	2811		287	2968	356.5	367	346	2601	3314		287	3053	381	418	344	2635	3397		287	7205	389	389	389	6816	7594
	288	6278	263.5	287	240	5991	6518		288	2603	210.5	208	213	2395	2816		288	2978	355.5	366	345	2612	3323		288	3062	382.5	422	343	2640	3405		288	7218	384.5	389	380	6829	7598
	289	6292	268.5	291	246	6001	6538		289	2609	210	207	213	2402	2822		289	2988	356	365	347	2623	3335		289	3070	383.5	424	343	2646	3413		289	7231	378.5	385	372	6846	7603
	290	6305	268.5	290	247	6015	6552		290	2615	210.5	207	214	2408	2829		290	2998	356.5	368	345	2630	3343		290	3079	383.5	424	343	2655	3422		290	7244	374	383	365	6861	7609
	291	6318	266.5	288	245	6030	6563		291	2622	209	205	213	2417	2835		291	3008	355	365	345	2643	3353		291	3088	380.5	422	339	2666	3427		291	7256	366.5	374	359	6882	7615
	292	6331	266	286	246	6045	6577		292	2628	208	205	211	2423	2839		292	3018	354.5	365	344	2653	3362		292	3096	378.5	418	339	2678	3435		292	7269	366	373	359	6896	7628
	293	6345	268	288	248	6057	6593		293	2635	209	207	211	2428	2846		293	3029	356.5	368	345	2661	3374		293	3105	376	417	335	2688	3440		293	7282	364.5	373	356	6909	7638
	294	6358	270	288	252	6070	6610		294	2641	209.5	207	212	2434	2853		294	3039	358.5	367	350	2672	3389		294	3114	377	418	336	2696	3450		294	7294	365	376	354	6918	7648
	295	6371	265.5	284	247	6087	6618		295	2648	211.5	207	216	2441	2864		295	3049	363	370	356	2679	3405		295	3122	375.5	419	332	2703	3454		295	7307	365.5	378	353	6929	7660
	296	6385	264	284	244	6101	6629		296	2654	210	203	217	2451	2871		296	3059	359.5	364	355	2695	3414		296	3131	373	418	328	2713	3459		296	7320	372.5	386	359	6934	7679
	297	6398	263.5	282	245	6116	6643		297	2661	209	203	215	2458	2876		297	3069	357.5	362	353	2707	3422		297	3139	375	418	332	2721	3471		297	7332	377	392	362	6940	7694
	298	6411	264	279	249	6132	6660		298	2668	209	204	214	2464	2882		298	3079	356.5	363	350	2716	3429		298	3148	376.5	423	330	2725	3478		298	7345	384.5	400	369	6945	7714
	299	6425	268	283	253	6142	6678		299	2674	208.5	202	215	2472	2889		299	3089	357	363	351	2726	3440		299	3157	374.5	420	329	2737	3486		299	7358	388.5	405	372	6953	7730
	300	6439	265	281	249	6158	6688		300	2681	210.5	205	216	2476	2897		300	3099	358	365	351	2734	3450		300	3165	377.5	420	335	2745	3500		300	7371	395	409	381	6962	7752
	301	6453	263.5	281	246	6172	6699		301	2687	211	205	217	2482	2904		301	3109	358	366	350	2743	3459		301	3174	373.5	417	330	2757	3504		301	7383	386.5	397	376	6986	7759
	302	6467	264	280	248	6187	6715		302	2694	208.5	202	215	2492	2909		302	3120	354	362	346	2758	3466		302	3183	365.5	404	327	2779	3510		302	7396	380.5	390	371	7006	7767
	303	6481	264	281	247	6200	6728		303	2700	207.5	201	214	2499	2914		303	3130	353.5	362	345	2768	3475		303	3192	360	398	322	2794	3514		303	7408	375	385	365	7023	7773
	304	6495	265	282	248	6213	6743		304	2707	208.5	203	214	2504	2921		304	3140	354	359	349	2781	3489		304	3200	358	394	322	2806	3522		304	7421	366.5	375	358	7046	7779
	305	6508	260.5	276	245	6232	6753		305	2713	210.5	204	217	2509	2930		305	3150	356	362	350	2788	3500		305	3209	354	388	320	2821	3529		305	7433	360	369	351	7064	7784
	306	6522	260.5	278	243	6244	6765		306	2720	208	201	215	2519	2935		306	3160	351	357	345	2803	3505		306	3218	351.5	385	318	2833	3536		306	7446	356	368	344	7078	7790
	307	6536	258.5	276	241	6260	6777		307	2727	208	203	213	2524	2940		307	3169	348	353	343	2816	3512		307	3227	351.5	388	315	2839	3542		307	7459	352.5	365	340	7094	7799
	308	6549	258	274	242	6275	6791		308	2734	209.5	205	214	2529	2948		308	3179	347	355	339	2824	3518		308	3235	348.5	383	314	2852	3549		308	7471	352.5	367	338	7104	7809
	309	6563	261.5	277	246	6286	6809		309	2741	209	205	213	2536	2954		309	3188	347	354	340	2834	3528		309	3244	353	389	317	2855	3561		309	7484	351	369	333	7115	7817
	310	6576	257	272	242	6304	6818		310	2748	208.5	204	213	2544	2961		310	3198	344	351	337	2847	3535		310	3253	353	390	316	2863	3569		310	7496	352	372	332	7124	7828
	311	6590	254	273	235	6317	6825		311	2755	209	206	212	2549	2967		311	3208	343	354	332	2854	3540		311	3262	346.5	382	311	2880	3573		311	7509	353.5	378	329	7131	7838
	312	6603	253.5	274	233	6329	6836		312	2763	208.5	204	213	2559	2976		312	3219	344.5	357	332	2862	3551		312	3271	340	375	305	2896	3576		312	7521	350	373	327	7148	7848
	313	6617	255.5	277	234	6340	6851		313	2770	209.5	204	215	2566	2985		313	3229	344	356	332	2873	3561		313	3280	334.5	368	301	2912	3581		313	7534	351.5	377	326	7157	7860
	314	6630	257	275	239	6355	6869		314	2777	208	199	217	2578	2994		314	3239	346	357	335	2882	3574		314	3289	330.5	362	299	2927	3588		314	7547	353.5	382	325	7165	7872
	315	6644	251.5	269	234	6375	6878		315	2785	209	200	218	2585	3003		315	3250	345.5	355	336	2895	3586		315	3297	328.5	359	298	2938	3595		315	7559	356.5	387	326	7172	7885
	316	6657	249.5	268	231	6389	6888		316	2792	210.5	202	219	2590	3011		316	3260	343	352	334	2908	3594		316	3306	328.5	362	295	2944	3601		316	7573	345	374	316	7199	7889
	317	6671	248	268	228	6403	6899		317	2800	211	204	218	2596	3018		317	3270	341	348	334	2922	3604		317	3315	327.5	362	293	2953	3608		317	7586	335.5	362	309	7224	7895
	318	6685	249.5	272	227	6413	6912		318	2807	212	206	218	2601	3025		318	3280	340	347	333	2933	3613		318	3324	324.5	358	291	2966	3615		318	7600	323.5	346	301	7254	7901
	319	6698	251	273	229	6425	6927		319	2814	212.5	206	219	2608	3033		319	3290	339	349	329	2941	3619		319	3333	324.5	361	288	2972	3621		319	7613	314	336	292	7277	7905
	320	6708	249.5	272	227	6436	6935		320	2822	213	208	218	2614	3040		320	3300	338.5	348	329	2952	3629		320	3342	324.5	361	288	2981	3630		320	7627	305.5	329	282	7298	7909
	321	6718	245	266	224	6452	6942		321	2829	214.5	209	220	2620	3049		321	3311	336.5	347	326	2964	3637		321	3350	318	351	285	2999	3635		321	7640	299	322	276	7318	7916
	322	6728	243	264	222	6464	6950		322	2836	215.5	207	224	2629	3060		322	3321	336	348	324	2973	3645		322	3359	313.5	346	281	3013	3640		322	7653	294.5	319	270	7334	7923
	323	6738	242	263	221	6475	6959		323	2844	217	209	225	2635	3069		323	3332	333.5	348	319	2984	3651		323	3368	312	345	279	3023	3647		323	7667	289	317	261	7350	7928
	324	6748	243	265	221	6483	6969		324	2851	218	210	226	2641	3077		324	3342	332	347	317	2995	3659		324	3376	308	340	276	3036	3652		324	7680	283	312	254	7368	7934
	325	6757	241.5	262	221	6495	6978		325	2858	222.5	213	232	2645	3090		325	3352	330	345	315	3007	3667		325	3385	308	342	274	3043	3659		325	7694	279.5	311	248	7383	7942
	326	6767	238	258	218	6509	6985		326	2866	221	214	228	2652	3094		326	3363	327	339	315	3024	3678		326	3394	306	342	270	3052	3664		326	7707	276.5	311	242	7396	7949
	327	6776	234.5	253	216	6523	6992		327	2873	221	214	228	2659	3101		327	3373	324	335	313	3038	3686		327	3402	303.5	338	269	3064	3671		327	7721	272	308	236	7413	7957
	328	6786	235.5	255	216	6531	7002		328	2880	222	216	228	2664	3108		328	3383	320.5	331	310	3052	3693		328	3411	302	335	269	3076	3680		328	7734	269	305	233	7429	7967
	329	6795	236.5	255	218	6540	7013		329	2888	222	216	228	2672	3116		329	3394	321	331	311	3063	3705		329	3420	300	332	268	3088	3688		329	7748	272	312	232	7436	7980
	330	6805	232	249	215	6556	7020		330	2895	224	217	231	2678	3126		330	3404	323.5	335	312	3069	3716		330	3428	298.5	327	270	3101	3698		330	7761	276	316	236	7445	7997
	331	6815	229	246	212	6569	7027		331	2902	222	214	230	2688	3132		331	3414	321.5	335	308	3079	3722		331	3437	293.5	322	265	3115	3702		331	7772	265	303	227	7469	7999
	332	6825	229	245	213	6580	7038		332	2909	222	215	229	2694	3138		332	3425	319.5	332	307	3093	3732		332	3446	287.5	317	258	3129	3704		332	7783	253.5	290	217	7493	8000
	333	6834	231.5	247	216	6587	7050		333	2916	219.5	213	226	2703	3142		333	3435	318	328	308	3107	3743		333	3455	281	310	252	3145	3707		333	7794	241.5	274	209	7520	8003
	334	6844	231	246	216	6598	7060		334	2923	221	216	226	2707	3149		334	3445	320	333	307	3112	3752		334	3463	276	303	249	3160	3712		334	7804	233	264	202	7540	8006
	335	6854	228.5	243	214	6611	7068		335	2930	221.5	216	227	2714	3157		335	3455	322	332	312	3123	3767		335	3472	272.5	298	247	3174	3719		335	7815	224	253	195	7562	8010
	336	6864	224	237	211	6627	7075		336	2938	220.5	214	227	2724	3165		336	3465	320	331	309	3134	3774		336	3481	269.5	298	241	3183	3722		336	7826	217	246	188	7580	8014
	337	6874	224	238	210	6636	7084		337	2945	220.5	213	228	2732	3173		337	3476	318.5	332	305	3144	3781		337	3490	268.5	299	238	3191	3728		337	7837	209.5	236	183	7601	8020
	338	6884	224.5	238	211	6646	7095		338	2952	222	216	228	2736	3180		338	3486	317.5	331	304	3155	3790		338	3498	266.5	296	237	3202	3735		338	7848	205	232	178	7616	8026
	339	6893	225.5	239	212	6654	7105		339	2959	224	218	230	2741	3189		339	3496	317	333	301	3163	3797		339	3507	265	297	233	3210	3740		339	7858	203	232	174	7626	8032
	340	6903	221.5	235	208	6668	7111		340	2967	226.5	218	235	2749	3202		340	3506	315	330	300	3176	3806		340	3516	265.5	299	232	3217	3748		340	7869	197	226	168	7643	8037
	341	6912	218	233	203	6679	7115		341	2974	225	218	232	2756	3206		341	3516	313	328	298	3188	3814		341	3523	264.5	297	232	3226	3755		341	7880	193.5	224	163	7656	8043
	342	6922	216.5	232	201	6690	7123		342	2981	226.5	218	235	2763	3216		342	3526	311.5	328	295	3198	3821		342	3531	264	294	234	3237	3765		342	7891	191	224	158	7667	8049
	343	6931	215	230	200	6701	7131		343	2988	227.5	219	236	2769	3224		343	3537	311.5	328	295	3209	3832		343	3539	264	295	233	3244	3772		343	7902	189.5	226	153	7676	8055
	344	6940	216	229	203	6711	7143		344	2995	227.5	220	235	2775	3230		344	3547	315.5	333	298	3214	3845		344	3547	265.5	296	235	3251	3782		344	7912	190.5	228	153	7684	8065
	345	6950	211	223	199	6727	7149		345	3003	228.5	223	234	2780	3237		345	3557	316.5	329	304	3228	3861		345	3555	268	298	238	3257	3793		345	7923	192.5	232	153	7691	8076
	346	6960	207.5	218	197	6742	7157		346	3010	229	223	235	2787	3245		346	3568	314.5	328	301	3240	3869		346	3562	270	298	242	3264	3804		346	7934	178.5	214	143	7720	8077
	347	6970	206	218	194	6752	7164		347	3017	229	224	234	2793	3251		347	3578	313.5	328	299	3250	3877		347	3570	273.5	300	247	3270	3817		347	7944	163.5	192	135	7752	8079
	348	6980	206	218	194	6762	7174		348	3024	230.5	224	237	2800	3261		348	3588	310.5	324	297	3264	3885		348	3578	277	302	252	3276	3830		348	7955	149.5	173	126	7782	8081
	349	6990	204.5	217	192	6773	7182		349	3032	232.5	229	236	2803	3268		349	3599	307.5	322	293	3277	3892		349	3586	279.5	303	256	3283	3842		349	7965	135.5	154	117	7811	8082
	350	7000	201.5	214	189	6786	7189		350	3039	236	230	242	2809	3281		350	3609	308	322	294	3287	3903		350	3593	284.5	304	265	3289	3858		350	7976	123.5	139	108	7837	8084
	351	7010	198.5	208	189	6802	7199		351	3046	233.5	228	239	2818	3285		351	3620	306	322	290	3298	3910		351	3601	283	303	263	3298	3864		351	7986	112	123	101	7863	8087
	352	7019	197.5	208	187	6811	7206		352	3053	232.5	228	237	2825	3290		352	3630	303	318	288	3312	3918		352	3608	282.5	303	262	3305	3870		352	7997	102	111	93	7886	8090
	353	7029	197	208	186	6821	7215		353	3060	232.5	228	237	2832	3297		353	3640	300.5	318	283	3322	3923		353	3616	279.5	301	258	3315	3874		353	8007	93	100	86	7907	8093
	354	7039	197.5	210	185	6829	7224		354	3067	232	229	235	2838	3302		354	3651	302	318	286	3333	3937		354	3624	281	301	261	3323	3885		354	8018	84.5	90	79	7928	8097
	355	7049	194	206	182	6843	7231		355	3074	233	230	236	2844	3310		355	3661	300.5	316	285	3345	3946		355	3631	281.5	299	264	3332	3895		355	8028	79.5	84	75	7944	8103
	356	7058	193.5	204	183	6854	7241		356	3081	232	228	236	2853	3317		356	3671	298	314	282	3357	3953		356	3639	283	299	267	3340	3906		356	8039	80	84	76	7955	8115
	357	7068	192.5	201	184	6867	7252		357	3088	231.5	228	235	2860	3323		357	3682	295	311	279	3371	3961		357	3646	285	300	270	3346	3916		357	8049	82	84	80	7965	8129
	358	7077	192	202	182	6875	7259		358	3095	231.5	229	234	2866	3329		358	3692	291.5	306	277	3386	3969		358	3654	288	303	273	3351	3927		358	8056	79.5	82	77	7974	8133
	359	7087	192.5	202	183	6885	7270		359	3102	233.5	232	235	2870	3337		359	3702	290	305	275	3397	3977		359	3661	291.5	304	279	3357	3940		359	8058	78	80	76	7978	8134
	360	7096	188.5	196	181	6900	7277		360	3109	234	232	236	2877	3345		360	3713	289	305	273	3408	3986		360	3669	296	306	286	3363	3955		360	8060	77	79	75	7981	8135
	361	7106	186.5	195	178	6911	7284		361	3117	231.5	229	234	2888	3351		361	3723	284.5	300	269	3423	3992		361	3676	295	305	285	3371	3961		361	8063	75	76	74	7987	8137
	362	7115	184.5	192	177	6923	7292		362	3124	230.5	226	235	2898	3359		362	3733	282.5	297	268	3436	4001		362	3684	293	303	283	3381	3967		362	8066	73.5	75	72	7991	8138
	363	7125	183.5	192	175	6933	7300		363	3131	230.5	227	234	2904	3365		363	3743	282.5	298	267	3445	4010		363	3691	291	301	281	3390	3972		363	8068	72.5	73	72	7995	8140
	364	7134	181.5	190	173	6944	7307		364	3138	231.5	228	235	2910	3373		364	3753	283	298	268	3455	4021		364	3699	293.5	305	282	3394	3981		364	8071	70.5	71	70	8000	8141
	365	7143	176.5	182	171	6961	7314		365	3145	233.5	230	237	2915	3382		365	3763	281.5	298	265	3465	4028		365	3706	293	306	280	3400	3986		365	8074	69.5	70	69	8004	8143
	366	7153	174.5	179	170	6974	7323		366	3153	231	228	234	2925	3387		366	3773	276	291	261	3482	4034		366	3714	295.5	308	283	3406	3997		366	8077	69	70	68	8007	8145
	367	7162	173	178	168	6984	7330		367	3160	230	228	232	2932	3392		367	3782	273.5	289	258	3493	4040		367	3721	298	309	287	3412	4008		367	8079	68	68	68	8011	8147
	368	7172	171.5	176	167	6996	7339		368	3167	232	230	234	2937	3401		368	3792	270.5	285	256	3507	4048		368	3729	301	311	291	3418	4020		368	8082	68	68	68	8014	8150
	369	7181	171.5	175	168	7006	7349		369	3174	234	231	237	2943	3411		369	3801	270.5	284	257	3517	4058		369	3736	304	313	295	3423	4031		369	8085	68	68	68	8017	8153
	370	7190	168	170	166	7020	7356		370	3182	235.5	234	237	2948	3419		370	3811	269	285	253	3526	4064		370	3744	306.5	318	295	3426	4039		370	8088	68.5	68	69	8020	8157
	371	7198	166	167	165	7031	7363		371	3189	234	230	238	2959	3427		371	3819	268	284	252	3535	4071		371	3751	304	315	293	3436	4044		371	8090	69	68	70	8022	8160
	372	7206	164.5	165	164	7041	7370		372	3196	236	233	239	2963	3435		372	3828	267	283	251	3545	4079		372	3758	302	311	293	3447	4051		372	8093	69	68	70	8025	8163
	373	7214	166	167	165	7047	7379		373	3203	237	234	240	2969	3443		373	3836	265.5	282	249	3554	4085		373	3766	301.5	311	292	3455	4058		373	8096	70.5	69	72	8027	8168
	374	7222	168.5	167	170	7055	7392		374	3210	238	233	243	2977	3453		374	3844	266.5	283	250	3561	4094		374	3773	298.5	308	289	3465	4062		374	8098	72	70	74	8028	8172
	375	7230	165	163	167	7067	7397		375	3217	238.5	234	243	2983	3460		375	3853	268	284	252	3569	4105		375	3780	299.5	308	291	3472	4071		375	8101	74	71	77	8030	8178
	376	7238	164	161	167	7077	7405		376	3224	238.5	234	243	2990	3467		376	3861	268	282	254	3579	4115		376	3787	301	310	292	3477	4079		376	8105	72	69	75	8036	8180
	377	7246	163.5	161	166	7085	7412		377	3231	239	234	244	2997	3475		377	3870	269	283	255	3587	4125		377	3794	303	314	292	3480	4086		377	8108	71	68	74	8040	8182
	378	7254	164.5	162	167	7092	7421		378	3238	238.5	233	244	3005	3482		378	3878	269	283	255	3595	4133		378	3802	303	313	293	3489	4095		378	8111	70	66	74	8045	8185
	379	7262	165.5	163	168	7099	7430		379	3246	239.5	236	243	3010	3489		379	3887	269	285	253	3602	4140		379	3809	307	316	298	3493	4107		379	8115	69	66	72	8049	8187
	380	7270	162.5	158	167	7112	7437		380	3253	240	238	242	3015	3495		380	3895	273	289	257	3606	4152		380	3816	310.5	318	303	3498	4119		380	8118	69	66	72	8052	8190
	381	7278	159	152	166	7126	7444		381	3260	239	237	241	3023	3501		381	3903	269.5	285	254	3618	4157		381	3823	308.5	316	301	3507	4124		381	8121	68.5	65	72	8056	8193
	382	7286	158.5	151	166	7135	7452		382	3267	238.5	234	243	3033	3510		382	3912	271.5	286	257	3626	4169		382	3830	307.5	315	300	3515	4130		382	8125	69	66	72	8059	8197
	383	7295	159.5	153	166	7142	7461		383	3274	238	234	242	3040	3516		383	3920	269.5	282	257	3638	4177		383	3838	308.5	316	301	3522	4139		383	8128	70	67	73	8061	8201
	384	7303	161	153	169	7150	7472		384	3281	238	234	242	3047	3523		384	3928	269	281	257	3647	4185		384	3845	307	313	301	3532	4146		384	8131	70.5	67	74	8064	8205
	385	7316	156	149	163	7167	7479		385	3288	238.5	234	243	3054	3531		385	3937	273	282	264	3655	4201		385	3852	305.5	313	298	3539	4150		385	8135	71	68	74	8067	8209
	386	7328	157	150	164	7178	7492		386	3295	236	230	242	3065	3537		386	3945	273.5	284	263	3661	4208		386	3859	308	317	299	3542	4158		386	8138	72	69	75	8069	8213
	387	7341	158.5	152	165	7189	7506		387	3302	233.5	227	240	3075	3542		387	3954	271	282	260	3672	4214		387	3866	308.5	317	300	3549	4166		387	8141	73.5	70	77	8071	8218
	388	7354	163	156	170	7198	7524		388	3309	233	228	238	3081	3547		388	3962	271.5	283	260	3679	4222		388	3873	310	318	302	3555	4175		388	8145	75.5	72	79	8073	8224
	389	7367	169.5	161	178	7206	7545		389	3316	233.5	227	240	3089	3556		389	3971	273	284	262	3687	4233		389	3880	312	321	303	3559	4183		389	8148	78.5	74	83	8074	8231
	390	7381	165.5	158	173	7223	7554		390	3323	235.5	228	243	3095	3566		390	3980	274	285	263	3695	4243		390	3888	313	323	303	3565	4191		390	8151	81	75	87	8076	8238
	391	7395	164	157	171	7238	7566		391	3330	235	228	242	3102	3572		391	3988	272.5	284	261	3704	4249		391	3895	310.5	319	302	3576	4197		391	8155	80	75	85	8080	8240
	392	7409	161.5	159	164	7250	7573		392	3337	233	227	239	3110	3576		392	3997	269.5	280	259	3717	4256		392	3902	308.5	316	301	3586	4203		392	8158	80	74	86	8084	8244
	393	7424	167	164	170	7260	7594		393	3345	231	227	235	3118	3580		393	4006	269	279	259	3727	4265		393	3910	308	317	299	3593	4209		393	8162	79.5	74	85	8088	8247
	394	7438	174	171	177	7267	7615		394	3352	230.5	226	235	3126	3587		394	4014	269.5	279	260	3735	4274		394	3917	306.5	315	298	3602	4215		394	8165	79.5	74	85	8091	8250
	395	7452	166	161	171	7291	7623		395	3359	231.5	227	236	3132	3595		395	4023	268	278	258	3745	4281		395	3925	305	315	295	3610	4220		395	8168	79.5	74	85	8094	8253
	396	7467	163.5	161	166	7306	7633		396	3367	230	226	234	3141	3601		396	4031	266.5	277	256	3754	4287		396	3932	303.5	314	293	3618	4225		396	8172	80.5	76	85	8096	8257
	397	7481	163	160	166	7321	7647		397	3374	229.5	226	233	3148	3607		397	4040	265	275	255	3765	4295		397	3940	303	315	291	3625	4231		397	8175	81.5	77	86	8098	8261
	398	7496	166	164	168	7332	7664		398	3382	228.5	226	231	3156	3613		398	4048	262.5	271	254	3777	4302		398	3947	304.5	316	293	3631	4240		398	8179	83	79	87	8100	8266
	399	7510	170.5	170	171	7340	7681		399	3389	229	227	231	3162	3620		399	4057	264.5	273	256	3784	4313		399	3955	307	318	296	3637	4251		399	8182	84	79	89	8103	8271
	400	7525	166	165	167	7360	7692		400	3396	230.5	228	233	3168	3629		400	4065	266.5	275	258	3790	4323		400	3962	311	318	304	3644	4266		400	8185	85.5	80	91	8105	8276
	401	7540	162	163	161	7377	7701		401	3404	230	228	232	3176	3636		401	4074	264	272	256	3802	4330		401	3969	308.5	314	303	3655	4272		401	8189	88	82	94	8107	8283
	402	7554	159.5	162	157	7392	7711		402	3411	230	228	232	3183	3643		402	4082	265.5	274	257	3808	4339		402	3976	307.5	312	303	3664	4279		402	8192	90	83	97	8109	8289
	403	7569	160	164	156	7405	7725		403	3418	230.5	228	233	3190	3651		403	4091	266.5	276	257	3815	4348		403	3983	306	311	301	3672	4284		403	8196	93	86	100	8110	8296
	404	7583	166.5	169	164	7414	7747		404	3425	230.5	228	233	3197	3658		404	4099	265.5	274	257	3825	4356		404	3991	306.5	311	302	3680	4293		404	8199	95.5	87	104	8112	8303
	405	7594	164.5	168	161	7426	7755		405	3433	231	229	233	3204	3666		405	4107	266.5	276	257	3831	4364		405	3998	307	312	302	3686	4300		405	8202	99.5	89	110	8113	8312
	406	7605	162	166	158	7439	7763		406	3440	231.5	229	234	3211	3674		406	4116	264.5	273	256	3843	4372		406	4005	306.5	312	301	3693	4306		406	8205	100	90	110	8115	8315
	407	7616	161	165	157	7451	7773		407	3447	230	227	233	3220	3680		407	4124	262.5	269	256	3855	4380		407	4012	307	314	300	3698	4312		407	8209	100	91	109	8118	8318
	408	7627	162.5	164	161	7463	7788		408	3455	230.5	229	232	3226	3687		408	4132	263	270	256	3862	4388		408	4019	308.5	317	300	3702	4319		408	8212	100	91	109	8121	8321
	409	7638	166	165	167	7473	7805		409	3462	230	229	231	3233	3693		409	4141	263.5	273	254	3868	4395		409	4026	309.5	318	301	3708	4327		409	8215	101.5	92	111	8123	8326
	410	7648	163.5	162	165	7486	7813		410	3470	233	232	234	3238	3704		410	4149	265.5	275	256	3874	4405		410	4034	311	321	301	3713	4335		410	8218	102.5	93	112	8125	8330
	411	7658	160	158	162	7500	7820		411	3477	232	231	233	3246	3710		411	4158	264	271	257	3887	4415		411	4041	310.5	321	300	3720	4341		411	8221	102	93	111	8128	8332
	412	7669	161.5	160	163	7509	7832		412	3484	230	227	233	3257	3717		412	4166	263	270	256	3896	4422		412	4048	308.5	317	300	3731	4348		412	8224	104.5	94	115	8130	8339
	413	7679	162.5	162	163	7517	7842		413	3492	230.5	230	231	3262	3723		413	4175	263	273	253	3902	4428		413	4055	306.5	314	299	3741	4354		413	8228	106	96	116	8132	8344
	414	7690	163	163	163	7527	7853		414	3499	230	230	230	3269	3729		414	4184	260.5	269	252	3915	4436		414	4063	308	317	299	3746	4362		414	8231	107.5	97	118	8134	8349
	415	7702	158	156	160	7546	7862		415	3506	232.5	232	233	3274	3739		415	4193	258	266	250	3927	4443		415	4070	307	316	298	3754	4368		415	8234	109	98	120	8136	8354
	416	7714	152.5	151	154	7563	7868		416	3514	230.5	231	230	3283	3744		416	4201	256.5	263	250	3938	4451		416	4077	307	315	299	3762	4376		416	8237	110	99	121	8138	8358
	417	7726	151.5	151	152	7575	7878		417	3521	229	228	230	3293	3751		417	4209	257	265	249	3944	4458		417	4084	308.5	317	300	3767	4384		417	8240	112	101	123	8139	8363
	418	7739	152	152	152	7587	7891		418	3528	229.5	230	229	3298	3757		418	4217	256.5	264	249	3953	4466		418	4092	310.5	320	301	3772	4393		418	8243	112.5	101	124	8142	8367
	419	7751	153	154	152	7597	7903		419	3535	230.5	232	229	3303	3764		419	4225	254	261	247	3964	4472		419	4099	313	321	305	3778	4404		419	8246	114	102	126	8144	8372
	420	7766	148	149	147	7617	7913		420	3543	232	234	230	3309	3773		420	4234	255	264	246	3970	4480		420	4106	314	322	306	3784	4412		420	8250	115.5	104	127	8146	8377
	421	7781	145	146	144	7635	7925		421	3550	228	228	228	3322	3778		421	4242	252.5	260	245	3982	4487		421	4114	313.5	324	303	3790	4417		421	8253	115.5	103	128	8150	8381
	422	7797	144.5	152	137	7645	7934		422	3557	226.5	227	226	3330	3783		422	4251	252	260	244	3991	4495		422	4121	313	325	301	3796	4422		422	8256	116.5	104	129	8152	8385
	423	7812	147.5	158	137	7654	7949		423	3564	227	228	226	3336	3790		423	4259	253	260	246	3999	4505		423	4128	308.5	319	298	3809	4426		423	8260	117	105	129	8155	8389
	424	7827	153	164	142	7663	7969		424	3571	226.5	226	227	3345	3798		424	4268	252	258	246	4010	4514		424	4136	309.5	320	299	3816	4435		424	8263	116.5	104	129	8159	8392
	425	7843	141.5	151	132	7692	7975		425	3578	226.5	226	227	3352	3805		425	4277	255.5	261	250	4016	4527		425	4143	309	320	298	3823	4441		425	8266	117	104	130	8162	8396
	426	7859	136.5	147	126	7712	7985		426	3585	224.5	224	225	3361	3810		426	4285	254.5	261	248	4024	4533		426	4151	309.5	321	298	3830	4449		426	8269	118	106	130	8163	8399
	427	7875	132	145	119	7730	7994		427	3592	224.5	224	225	3368	3817		427	4294	253.5	261	246	4033	4540		427	4158	310	320	300	3838	4458		427	8273	119.5	108	131	8165	8404
	428	7891	130	145	115	7746	8006		428	3599	224	223	225	3376	3824		428	4302	252	257	247	4045	4549		428	4165	312	323	301	3842	4466		428	8276	121	110	132	8166	8408
	429	7907	132.5	150	115	7757	8022		429	3606	223.5	222	225	3384	3831		429	4311	252.5	259	246	4052	4557		429	4173	314.5	324	305	3849	4478		429	8279	122	111	133	8168	8412
	430	7922	118	129	107	7793	8029		430	3613	224	224	224	3389	3837		430	4319	256	263	249	4056	4568		430	4180	318.5	329	308	3851	4488		430	8283	122.5	113	132	8170	8415
	431	7938	103.5	110	97	7828	8035		431	3621	222.5	223	222	3398	3843		431	4328	253.5	260	247	4068	4575		431	4187	314	323	305	3864	4492		431	8286	123	114	132	8172	8418
	432	7953	92.5	95	90	7858	8043		432	3628	223.5	223	224	3405	3852		432	4336	250.5	255	246	4081	4582		432	4195	312	322	302	3873	4497		432	8289	124.5	115	134	8174	8423
	433	7969	86.5	88	85	7881	8054		433	3635	223.5	224	223	3411	3858		433	4344	251	255	247	4089	4591		433	4202	312.5	322	303	3880	4505		433	8293	126	118	134	8175	8427
	434	7985	86	87	85	7898	8070		434	3643	226	227	225	3416	3868		434	4353	251.5	255	248	4098	4601		434	4209	312	321	303	3888	4512		434	8296	128.5	119	138	8177	8434
	435	7998	77.5	78	77	7920	8075		435	3650	228.5	229	228	3421	3878		435	4361	251.5	254	249	4107	4610		435	4216	311	320	302	3896	4518		435	8299	131	121	141	8178	8440
	436	8012	70.5	72	69	7940	8081		436	3657	226	225	227	3432	3884		436	4370	250.5	254	247	4116	4617		436	4224	312.5	324	301	3900	4525		436	8302	129.5	120	139	8182	8441
	437	8026	71.5	73	70	7953	8096		437	3664	225.5	225	226	3439	3890		437	4379	249.5	253	246	4126	4625		437	4231	313	324	302	3907	4533		437	8306	128.5	120	137	8186	8443
	438	8031	69	71	67	7960	8098		438	3671	223	222	224	3449	3895		438	4388	248.5	252	245	4136	4633		438	4238	314.5	326	303	3912	4541		438	8309	127.5	120	135	8189	8444
	439	8035	69	72	66	7963	8101		439	3679	225	226	224	3453	3903		439	4397	249	253	245	4144	4642		439	4245	315.5	326	305	3919	4550		439	8312	127	120	134	8192	8446
	440	8037	68	70	66	7967	8103		440	3686	225	226	224	3460	3910		440	4405	249	250	248	4155	4653		440	4253	318	329	307	3924	4560		440	8315	127	121	133	8194	8448
	441	8040	67	69	65	7971	8105		441	3693	223	223	223	3470	3916		441	4414	249	250	248	4164	4662		441	4260	315.5	327	304	3933	4564		441	8318	127	121	133	8197	8451
	442	8043	67	69	65	7974	8108		442	3700	221	222	220	3478	3920		442	4423	247	249	245	4174	4668		442	4267	312.5	322	303	3945	4570		442	8321	127	122	132	8199	8453
	443	8045	66.5	68	65	7977	8110		443	3708	221.5	222	221	3486	3929		443	4431	244	245	243	4186	4674		443	4274	309.5	318	301	3956	4575		443	8324	127.5	124	131	8200	8455
	444	8048	66.5	68	65	7980	8113		444	3715	220.5	221	220	3494	3935		444	4440	243	246	240	4194	4680		444	4281	309	318	300	3963	4581		444	8328	128	125	131	8203	8459
	445	8051	65.5	67	64	7984	8115		445	3722	221.5	221	222	3501	3944		445	4448	246	248	244	4200	4692		445	4289	308.5	319	298	3970	4587		445	8331	129	126	132	8205	8463
	446	8054	65.5	68	63	7986	8117		446	3729	218	216	220	3513	3949		446	4457	243.5	245	242	4212	4699		446	4296	308.5	319	298	3977	4594		446	8334	130.5	128	133	8206	8467
	447	8056	65.5	67	64	7989	8120		447	3736	217	215	219	3521	3955		447	4465	242	240	244	4225	4709		447	4303	309.5	319	300	3984	4603		447	8337	130.5	128	133	8209	8470
	448	8059	65.5	67	64	7992	8123		448	3744	217.5	219	216	3525	3960		448	4474	240.5	238	243	4236	4717		448	4310	312.5	322	303	3988	4613		448	8340	132	129	135	8211	8475
	449	8062	65.5	67	64	7995	8126		449	3751	217.5	217	218	3534	3969		449	4483	239.5	238	241	4245	4724		449	4317	314	322	306	3995	4623		449	8343	133.5	131	136	8212	8479
	450	8064	65.5	66	65	7998	8129		450	3758	219	217	221	3541	3979		450	4491	241.5	238	245	4253	4736		450	4324	315.5	323	308	4001	4632		450	8347	136	134	138	8213	8485
	451	8067	66.5	67	66	8000	8133		451	3765	215.5	213	218	3552	3983		451	4499	238	235	241	4264	4740		451	4332	313	322	304	4010	4636		451	8350	135	133	137	8217	8487
	452	8070	67	68	66	8002	8136		452	3772	215.5	211	220	3561	3992		452	4508	237.5	236	239	4272	4747		452	4339	310.5	318	303	4021	4642		452	8353	134	132	136	8221	8489
	453	8073	67	68	66	8005	8139		453	3780	214.5	209	220	3571	4000		453	4516	237.5	236	239	4280	4755		453	4346	312.5	320	305	4026	4651		453	8356	133.5	131	136	8225	8492
	454	8076	67	68	66	8008	8142		454	3787	215.5	209	222	3578	4009		454	4524	236.5	234	239	4290	4763		454	4353	313.5	323	304	4030	4657		454	8359	132	129	135	8230	8494
	455	8079	67	68	66	8011	8145		455	3794	217.5	210	225	3584	4019		455	4533	237.5	237	238	4296	4771		455	4360	312.5	322	303	4038	4663		455	8362	132	129	135	8233	8497
	456	8081	66.5	67	66	8014	8147		456	3803	214.5	206	223	3597	4026		456	4541	234.5	231	238	4310	4779		456	4367	311	321	301	4046	4668		456	8366	132	131	133	8235	8499
	457	8084	67	68	66	8016	8150		457	3812	213	206	220	3606	4032		457	4550	230.5	226	235	4324	4785		457	4375	308.5	317	300	4058	4675		457	8369	132.5	132	133	8237	8502
	458	8087	67	68	66	8019	8153		458	3821	210	204	216	3617	4037		458	4558	229	225	233	4333	4791		458	4382	310	320	300	4062	4682		458	8372	131.5	132	131	8240	8503
	459	8090	68	69	67	8021	8157		459	3830	210	204	216	3626	4046		459	4567	229	226	232	4341	4799		459	4389	311	319	303	4070	4692		459	8375	131.5	133	130	8242	8505
	460	8092	68.5	68	69	8024	8161		460	3839	209	205	213	3634	4052		460	4575	227.5	224	231	4351	4806		460	4396	314	323	305	4073	4701		460	8378	132	134	130	8244	8508
	461	8095	68.5	69	68	8026	8163		461	3849	206	200	212	3649	4061		461	4584	225.5	222	229	4362	4813		461	4403	310.5	319	302	4084	4705		461	8381	132	134	130	8247	8511
	462	8098	67.5	68	67	8030	8165		462	3859	203	197	209	3662	4068		462	4592	224	222	226	4370	4818		462	4411	307	315	299	4096	4710		462	8385	132.5	136	129	8249	8514
	463	8101	69	70	68	8031	8169		463	3869	204	199	209	3670	4078		463	4600	223	220	226	4380	4826		463	4418	306.5	316	297	4102	4715		463	8388	133.5	137	130	8251	8518
	464	8103	69.5	69	70	8034	8173		464	3880	205	201	209	3679	4089		464	4609	223	220	226	4389	4835		464	4425	304	313	295	4112	4720		464	8391	134.5	139	130	8252	8521
	465	8106	69	68	70	8038	8176		465	3890	208	204	212	3686	4102		465	4617	224	221	227	4396	4844		465	4432	302.5	313	292	4119	4724		465	8394	136	140	132	8254	8526
	466	8109	68.5	68	69	8041	8178		466	3899	203.5	200	207	3699	4106		466	4626	222.5	218	227	4408	4853		466	4439	301	313	289	4126	4728		466	8397	135.5	139	132	8258	8529
	467	8112	68.5	68	69	8044	8181		467	3909	202	198	206	3711	4115		467	4635	219	213	225	4422	4860		467	4447	298	311	285	4136	4732		467	8401	134.5	140	129	8261	8530
	468	8115	68.5	68	69	8047	8184		468	3918	201.5	198	205	3720	4123		468	4643	217.5	211	224	4432	4867		468	4454	297	312	282	4142	4736		468	8404	134.5	140	129	8264	8533
	469	8117	69	68	70	8049	8187		469	3928	201	199	203	3729	4131		469	4652	216	209	223	4443	4875		469	4461	298	312	284	4149	4745		469	8407	134	140	128	8267	8535
	470	8120	68.5	67	70	8053	8190		470	3937	203	202	204	3735	4141		470	4661	217	210	224	4451	4885		470	4468	300.5	315	286	4153	4754		470	8411	134.5	141	128	8270	8539
	471	8123	69	68	70	8055	8193		471	3946	202	200	204	3746	4150		471	4671	216.5	209	224	4462	4895		471	4475	298.5	314	283	4161	4758		471	8414	134	141	127	8273	8541
	472	8126	69	68	70	8058	8196		472	3955	200	199	201	3756	4156		472	4680	216	208	224	4472	4904		472	4483	296.5	312	281	4171	4764		472	8417	135	142	128	8275	8545
	473	8128	69.5	68	71	8060	8199		473	3964	201.5	201	202	3763	4166		473	4690	215	209	221	4481	4911		473	4490	297	312	282	4178	4772		473	8420	134.5	142	127	8278	8547
	474	8131	71	69	73	8062	8204		474	3972	201.5	202	201	3770	4173		474	4699	216.5	213	220	4486	4919		474	4498	296.5	312	281	4186	4779		474	8424	135.5	143	128	8281	8552
	475	8134	71	70	72	8064	8206		475	3981	202.5	204	201	3777	4182		475	4709	220	219	221	4490	4930		475	4505	295.5	310	281	4195	4786		475	8427	136.5	144	129	8283	8556
	476	8137	71.5	70	73	8067	8210		476	3990	202.5	203	202	3787	4192		476	4719	217.5	216	219	4503	4938		476	4512	295.5	308	283	4204	4795		476	8430	136	144	128	8286	8558
	477	8140	71	70	72	8070	8212		477	3999	201.5	201	202	3798	4201		477	4728	215.5	214	217	4514	4945		477	4520	296	308	284	4212	4804		477	8434	137	146	128	8288	8562
	478	8142	71	69	73	8073	8215		478	4008	202	201	203	3807	4211		478	4738	217	216	218	4522	4956		478	4527	296	308	284	4219	4811		478	8437	137.5	146	129	8291	8566
	479	8145	72.5	70	75	8075	8220		479	4017	204.5	204	205	3813	4222		479	4747	219	219	219	4528	4966		479	4534	297	309	285	4225	4819		479	8440	139	147	131	8293	8571
	480	8148	71.5	68	75	8080	8223		480	4026	205.5	203	208	3823	4234		480	4757	220.5	221	220	4536	4977		480	4542	299.5	311	288	4231	4830		480	8443	141	149	133	8294	8576
	481	8151	71.5	68	75	8083	8226		481	4035	204	203	205	3832	4240		481	4766	221	222	220	4544	4986		481	4549	297	309	285	4240	4834		481	8447	139	148	130	8299	8577
	482	8154	72	69	75	8085	8229		482	4044	204	203	205	3841	4249		482	4775	220.5	221	220	4554	4995		482	4556	294	304	284	4252	4840		482	8450	138.5	148	129	8302	8579
	483	8157	72	69	75	8088	8232		483	4053	205.5	204	207	3849	4260		483	4784	220.5	221	220	4563	5004		483	4564	292.5	304	281	4260	4845		483	8453	138	147	129	8306	8582
	484	8160	73	70	76	8090	8236		484	4062	206	206	206	3856	4268		484	4793	222.5	224	221	4569	5014		484	4571	289.5	300	279	4271	4850		484	8456	137	147	127	8309	8583
	485	8163	72	69	75	8094	8238		485	4071	209	208	210	3863	4281		485	4802	226	225	227	4577	5029		485	4578	288	299	277	4279	4855		485	8459	136	146	126	8313	8585
	486	8166	71	68	74	8098	8240		486	4080	207	205	209	3875	4289		486	4811	224	225	223	4586	5034		486	4586	288	301	275	4285	4861		486	8462	136	146	126	8316	8588
	487	8169	71	69	73	8100	8242		487	4088	205	203	207	3885	4295		487	4821	222	224	220	4597	5041		487	4593	288	299	277	4294	4870		487	8465	136	146	126	8319	8591
	488	8172	70.5	69	72	8103	8244		488	4097	204	202	206	3895	4303		488	4830	223	226	220	4604	5050		488	4601	290	301	279	4300	4880		488	8469	136.5	148	125	8321	8594
	489	8174	70.5	67	74	8107	8248		489	4105	205	204	206	3901	4311		489	4839	221.5	224	219	4615	5058		489	4608	290.5	301	280	4307	4888		489	8472	137.5	149	126	8323	8598
	490	8177	70.5	68	73	8109	8250		490	4114	208	209	207	3905	4321		490	4848	222	224	220	4624	5068		490	4615	292	301	283	4314	4898		490	8475	138	150	126	8325	8601
	491	8180	69.5	67	72	8113	8252		491	4123	207	208	206	3915	4329		491	4858	222.5	226	219	4632	5077		491	4623	289	299	279	4324	4902		491	8478	138.5	151	126	8327	8604
	492	8183	70.5	68	73	8115	8256		492	4132	205.5	206	205	3926	4337		492	4867	221	225	217	4642	5084		492	4630	284.5	292	277	4338	4907		492	8481	139	152	126	8329	8607
	493	8186	71	69	73	8117	8259		493	4141	204.5	202	207	3939	4348		493	4876	223	226	220	4650	5096		493	4638	283	292	274	4346	4912		493	8484	140	153	127	8331	8611
	494	8189	72	69	75	8120	8264		494	4150	207.5	204	211	3946	4361		494	4885	224.5	228	221	4657	5106		494	4645	280.5	289	272	4356	4917		494	8487	140.5	154	127	8333	8614
	495	8191	71.5	67	76	8124	8267		495	4159	211	205	217	3954	4376		495	4894	225	229	221	4665	5115		495	4653	279.5	291	268	4362	4921		495	8491	142	156	128	8335	8619
	496	8194	71	67	75	8127	8269		496	4168	209.5	206	213	3962	4381		496	4903	221	222	220	4681	5123		496	4660	279	290	268	4370	4928		496	8503	128	137	119	8366	8622
	497	8197	71.5	68	75	8129	8272		497	4177	207	204	210	3973	4387		497	4913	221	225	217	4688	5130		497	4668	279	291	267	4377	4935		497	8516	116.5	124	109	8392	8625
	498	8200	72	69	75	8131	8275		498	4185	207	205	209	3980	4394		498	4922	220.5	222	219	4700	5141		498	4675	281	291	271	4384	4946		498	8528	105	110	100	8418	8628
	499	8203	73	70	76	8133	8279		499	4194	209	209	209	3985	4403		499	4931	224	224	224	4707	5155		499	4683	282	292	272	4391	4955		499	8541	95.5	99	92	8442	8633
	500	8206	72	69	75	8137	8281		500	4203	209.5	209	210	3994	4413		500	4941	226.5	225	228	4716	5169		500	4690	279	288	270	4402	4960		500	8553	88.5	92	85	8461	8638
	501	8209	71.5	69	74	8140	8283		501	4212	207	206	208	4006	4420		501	4950	224.5	224	225	4726	5175		501	4698	276.5	285	268	4413	4966		501	8566	85	89	81	8477	8647
	502	8212	72	70	74	8142	8286		502	4221	205.5	204	207	4017	4428		502	4960	224	225	223	4735	5183		502	4705	272.5	279	266	4426	4971		502	8578	83.5	87	80	8491	8658
	503	8214	72	69	75	8145	8289		503	4230	203.5	202	205	4028	4435		503	4969	221.5	220	223	4749	5192		503	4713	270	275	265	4438	4978		503	8591	86	91	81	8500	8672
	504	8217	73	70	76	8147	8293		504	4239	204.5	202	207	4037	4446		504	4979	222.5	224	221	4755	5200		504	4720	267.5	273	262	4447	4982		504	8604	92	97	87	8507	8691
	505	8220	72.5	70	75	8150	8295		505	4249	206.5	203	210	4046	4459		505	4988	224.5	227	222	4761	5210		505	4727	265	272	258	4455	4985		505	8616	99.5	103	96	8513	8712
	506	8223	72	69	75	8154	8298		506	4257	205.5	200	211	4057	4468		506	4997	222	226	218	4771	5215		506	4735	263.5	273	254	4462	4989		506	8628	95.5	99	92	8529	8720
	507	8227	73	71	75	8156	8302		507	4266	202.5	198	207	4068	4473		507	5006	221.5	225	218	4781	5224		507	4742	264	271	257	4471	4999		507	8628	95	98	92	8530	8720
	508	8230	73	71	75	8159	8305		508	4275	203	198	208	4077	4483		508	5016	220.5	225	216	4791	5232		508	4750	263	269	257	4481	5007		508	8629	95	98	92	8531	8721
	509	8233	74	72	76	8161	8309		509	4284	202.5	198	207	4086	4491		509	5025	219	225	213	4800	5238		509	4757	260.5	265	256	4492	5013		509	8629	94	96	92	8533	8721
	510	8236	73.5	71	76	8165	8312		510	4292	202	198	206	4094	4498		510	5034	220	225	215	4809	5249		510	4764	260	266	254	4498	5018		510	8630	93.5	96	91	8534	8721
	511	8239	74	71	77	8168	8316		511	4301	201.5	198	205	4103	4506		511	5043	218.5	223	214	4820	5257		511	4772	256	262	250	4510	5022		511	8633	90.5	93	88	8540	8721
	512	8242	74.5	72	77	8170	8319		512	4310	198	195	201	4115	4511		512	5052	214	216	212	4836	5264		512	4779	252.5	257	248	4522	5027		512	8636	89	91	87	8545	8723
	513	8245	75	72	78	8173	8323		513	4318	197.5	194	201	4124	4519		513	5061	216.5	220	213	4841	5274		513	4786	250	253	247	4533	5033		513	8639	88	90	86	8549	8725
	514	8248	77	74	80	8174	8328		514	4327	197.5	194	201	4133	4528		514	5071	216	221	211	4850	5282		514	4794	248.5	253	244	4541	5038		514	8642	86.5	89	84	8553	8726
	515	8251	77	75	79	8176	8330		515	4336	196.5	194	199	4142	4535		515	5080	218	222	214	4858	5294		515	4801	247.5	251	244	4550	5045		515	8645	86	89	83	8556	8728
	516	8254	76.5	75	78	8179	8332		516	4345	193	187	199	4158	4544		516	5089	215	221	209	4868	5298		516	4809	247.5	248	247	4561	5056		516	8648	85	88	82	8560	8730
	517	8257	76.5	75	78	8182	8335		517	4354	191.5	185	198	4169	4552		517	5098	212.5	219	206	4879	5304		517	4816	244.5	246	243	4570	5059		517	8651	84	87	81	8564	8732
	518	8260	77.5	76	79	8184	8339		518	4364	192	186	198	4178	4562		518	5107	211.5	218	205	4889	5312		518	4823	243.5	246	241	4577	5064		518	8654	83.5	87	80	8567	8734
	519	8263	78.5	77	80	8186	8343		519	4373	195.5	187	204	4186	4577		519	5116	213	221	205	4895	5321		519	4831	244	244	244	4587	5075		519	8657	83.5	87	80	8570	8737
	520	8266	77.5	75	80	8191	8346		520	4382	196	188	204	4194	4586		520	5125	214.5	221	208	4904	5333		520	4838	245.5	246	245	4592	5083		520	8660	83.5	86	81	8574	8741
	521	8269	78	76	80	8193	8349		521	4392	194.5	185	204	4207	4596		521	5135	210.5	216	205	4919	5340		521	4846	242	242	242	4604	5088		521	8663	83.5	87	80	8576	8743
	522	8272	78	76	80	8196	8352		522	4402	192.5	183	202	4219	4604		522	5144	210	216	204	4928	5348		522	4853	239.5	238	241	4615	5094		522	8667	83.5	88	79	8579	8746
	523	8275	79	77	81	8198	8356		523	4412	193.5	182	205	4230	4617		523	5154	209.5	217	202	4937	5356		523	4860	240.5	235	246	4625	5106		523	8670	85.5	90	81	8580	8751
	524	8278	79.5	78	81	8200	8359		524	4422	193.5	184	203	4238	4625		524	5163	211	218	204	4945	5367		524	4868	240.5	237	244	4631	5112		524	8673	86	90	82	8583	8755
	525	8281	78.5	77	80	8204	8361		525	4432	194.5	184	205	4248	4637		525	5172	212	219	205	4953	5377		525	4875	239.5	235	244	4640	5119		525	8676	87	91	83	8585	8759
	526	8284	78.5	77	80	8207	8364		526	4442	192.5	183	202	4259	4644		526	5182	209.5	217	202	4965	5384		526	4883	241	237	245	4646	5128		526	8679	85.5	89	82	8590	8761
	527	8287	78.5	77	80	8210	8367		527	4452	192	181	203	4271	4655		527	5191	208	216	200	4975	5391		527	4890	242.5	239	246	4651	5136		527	8682	84	87	81	8595	8763
	528	8290	78.5	77	80	8213	8370		528	4461	193.5	182	205	4279	4666		528	5200	206.5	216	197	4984	5397		528	4898	245.5	242	249	4656	5147		528	8685	82.5	85	80	8600	8765
	529	8293	79	78	80	8215	8373		529	4471	195	185	205	4286	4676		529	5209	206	217	195	4992	5404		529	4905	247.5	243	252	4662	5157		529	8687	82	83	81	8604	8768
	530	8296	79.5	78	81	8218	8377		530	4481	198.5	190	207	4291	4688		530	5218	207.5	216	199	5002	5417		530	4912	250.5	245	256	4667	5168		530	8690	80.5	81	80	8609	8770
	531	8299	79.5	79	80	8220	8379		531	4491	195.5	187	204	4304	4695		531	5227	203.5	212	195	5015	5422		531	4920	249	246	252	4674	5172		531	8693	80	81	79	8612	8772
	532	8302	80	79	81	8223	8383		532	4501	193.5	185	202	4316	4703		532	5236	202	209	195	5027	5431		532	4927	248.5	245	252	4682	5179		532	8696	79.5	81	78	8615	8774
	533	8306	81	81	81	8225	8387		533	4511	192.5	181	204	4330	4715		533	5245	202	208	196	5037	5441		533	4934	246.5	243	250	4691	5184		533	8699	80	81	79	8618	8778
	534	8309	81.5	81	82	8228	8391		534	4521	192	181	203	4340	4724		534	5253	200.5	208	193	5045	5446		534	4941	247	243	251	4698	5192		534	8702	80	82	78	8620	8780
	535	8312	80.5	80	81	8232	8393		535	4531	194.5	183	206	4348	4737		535	5262	200	208	192	5054	5454		535	4949	248.5	245	252	4704	5201		535	8705	80.5	83	78	8622	8783
	536	8315	80	80	80	8235	8395		536	4542	193.5	181	206	4361	4748		536	5272	197	205	189	5067	5461		536	4956	250	247	253	4709	5209		536	8708	81	83	79	8625	8787
	537	8318	79.5	80	79	8238	8397		537	4553	194	184	204	4369	4757		537	5281	196	204	188	5077	5469		537	4963	251	248	254	4715	5217		537	8711	82.5	85	80	8626	8791
	538	8321	80	80	80	8241	8401		538	4564	197	188	206	4376	4770		538	5290	194.5	203	186	5087	5476		538	4970	253	249	257	4721	5227		538	8714	83	86	80	8628	8794
	539	8324	80.5	80	81	8244	8405		539	4575	197.5	187	208	4388	4783		539	5299	194.5	203	186	5096	5485		539	4977	254	251	257	4726	5234		539	8717	84.5	87	82	8630	8799
	540	8327	80.5	80	81	8247	8408		540	4587	200.5	191	210	4396	4797		540	5309	196	204	188	5105	5497		540	4985	255.5	255	256	4730	5241		540	8720	85.5	88	83	8632	8803
	541	8330	80	80	80	8250	8410		541	4599	197.5	186	209	4413	4808		541	5318	194.5	203	186	5115	5504		541	4992	254.5	253	256	4739	5248		541	8722	84.5	87	82	8635	8804
	542	8333	81	80	82	8253	8415		542	4612	196	186	206	4426	4818		542	5327	193.5	201	186	5126	5513		542	5000	254	253	255	4747	5255		542	8725	84	87	81	8638	8806
	543	8336	81.5	81	82	8255	8418		543	4624	197.5	185	210	4439	4834		543	5336	191.5	199	184	5137	5520		543	5007	253	251	255	4756	5262		543	8728	83.5	87	80	8641	8808
	544	8339	81.5	80	83	8259	8422		544	4637	203.5	192	215	4445	4852		544	5345	193	201	185	5144	5530		544	5015	253	253	253	4762	5268		544	8730	83	86	80	8644	8810
	545	8342	81.5	80	83	8262	8425		545	4650	207	196	218	4454	4868		545	5354	194.5	201	188	5153	5542		545	5022	253	253	253	4769	5275		545	8733	82.5	86	79	8647	8812
	546	8345	81.5	80	83	8265	8428		546	4662	205	194	216	4468	4878		546	5364	191	197	185	5167	5549		546	5029	253	252	254	4777	5283		546	8735	82.5	86	79	8649	8814
	547	8349	82	81	83	8268	8432		547	4674	205	195	215	4479	4889		547	5374	188.5	195	182	5179	5556		547	5037	254.5	252	257	4785	5294		547	8738	82.5	87	78	8651	8816
	548	8352	82	81	83	8271	8435		548	4686	203.5	194	213	4492	4899		548	5383	188	194	182	5189	5565		548	5044	257.5	256	259	4788	5303		548	8740	83	87	79	8653	8819
	549	8355	82.5	81	84	8274	8439		549	4698	205.5	196	215	4502	4913		549	5393	188	194	182	5199	5575		549	5052	260.5	258	263	4794	5315		549	8743	84	88	80	8655	8823
	550	8358	81	80	82	8278	8440		550	4710	206.5	197	216	4513	4926		550	5403	188.5	196	181	5207	5584		550	5059	265	260	270	4799	5329		550	8746	84	88	80	8658	8826
	551	8361	81.5	80	83	8281	8444		551	4722	205.5	196	215	4526	4937		551	5412	186	193	179	5219	5591		551	5067	263.5	261	266	4806	5333		551	8748	85	88	82	8660	8830
	552	8364	81	80	82	8284	8446		552	4734	206	198	214	4536	4948		552	5421	182	188	176	5233	5597		552	5074	262.5	260	265	4814	5339		552	8751	86.5	90	83	8661	8834
	553	8368	82	81	83	8287	8451		553	4746	205	199	211	4547	4957		553	5430	180.5	186	175	5244	5605		553	5081	260.5	257	264	4824	5345		553	8753	87.5	91	84	8662	8837
	554	8371	83.5	82	85	8289	8456		554	4758	208.5	201	216	4557	4974		554	5438	178	183	173	5255	5611		554	5088	260.5	255	266	4833	5354		554	8756	89	92	86	8664	8842
	555	8374	83	82	84	8292	8458		555	4770	213.5	205	222	4565	4992		555	5447	179	184	174	5263	5621		555	5095	262	257	267	4838	5362		555	8758	90	92	88	8666	8846
	556	8377	82.5	82	83	8295	8460		556	4782	207	195	219	4587	5001		556	5457	173	176	170	5281	5627		556	5102	262.5	257	268	4845	5370		556	8764	85.5	87	84	8677	8848
	557	8380	82	81	83	8299	8463		557	4795	205.5	194	217	4601	5012		557	5467	170.5	172	169	5295	5636		557	5110	264.5	260	269	4850	5379		557	8769	82	82	82	8687	8851
	558	8383	83	83	83	8300	8466		558	4807	204	194	214	4613	5021		558	5476	168	169	167	5307	5643		558	5117	264	260	268	4857	5385		558	8775	78.5	79	78	8696	8853
	559	8386	82.5	82	83	8304	8469		559	4819	206.5	197	216	4622	5035		559	5486	167.5	170	165	5316	5651		559	5124	266.5	262	271	4862	5395		559	8780	77.5	76	79	8704	8859
	560	8389	82	82	82	8307	8471		560	4832	208.5	200	217	4632	5049		560	5495	169	172	166	5323	5661		560	5131	269.5	265	274	4866	5405		560	8786	77	77	77	8709	8863
	561	8392	82	82	82	8310	8474		561	4844	206.5	198	215	4646	5059		561	5504	164	165	163	5339	5667		561	5139	268	264	272	4875	5411		561	8791	77	78	76	8713	8867
	562	8395	83	82	84	8313	8479		562	4856	206	201	211	4655	5067		562	5513	160.5	161	160	5352	5673		562	5146	267.5	264	271	4882	5417		562	8797	78.5	79	78	8718	8875
	563	8398	83.5	82	85	8316	8483		563	4868	207	203	211	4665	5079		563	5522	158.5	158	159	5364	5681		563	5154	267	265	269	4889	5423		563	8802	81.5	81	82	8721	8884
	564	8401	84.5	83	86	8318	8487		564	4880	208.5	205	212	4675	5092		564	5531	159	159	159	5372	5690		564	5161	264.5	263	266	4898	5427		564	8808	85.5	84	87	8724	8895
	565	8404	84	82	86	8322	8490		565	4891	210.5	205	216	4686	5107		565	5540	159.5	160	159	5380	5699		565	5169	262.5	260	265	4909	5434		565	8813	88.5	85	92	8728	8905
	566	8407	83	81	85	8326	8492		566	4904	206	203	209	4701	5113		566	5549	156	156	156	5393	5705		566	5176	262.5	259	266	4917	5442		566	8819	95	90	100	8729	8919
	567	8410	83.5	82	85	8328	8495		567	4917	203.5	199	208	4718	5125		567	5558	151	151	151	5407	5709		567	5184	264.5	261	268	4923	5452		567	8824	96.5	91	102	8733	8926
	568	8413	83	82	84	8331	8497		568	4929	205	199	211	4730	5140		568	5567	149.5	148	151	5419	5718		568	5191	265.5	263	268	4928	5459		568	8825	96.5	92	101	8733	8926
	569	8416	84	83	85	8333	8501		569	4942	209.5	204	215	4738	5157		569	5576	149	146	152	5430	5728		569	5199	266	265	267	4934	5466		569	8826	96	92	100	8734	8926
	570	8419	83	82	84	8337	8503		570	4954	216	208	224	4746	5178		570	5585	149.5	147	152	5438	5737		570	5206	267.5	268	267	4938	5473		570	8826	96	92	100	8734	8926
	571	8422	83.5	83	84	8339	8506		571	4967	215.5	208	223	4759	5190		571	5595	144	141	147	5454	5742		571	5214	264.5	265	264	4949	5478		571	8828	95.5	91	100	8737	8928
	572	8425	84.5	84	85	8341	8510		572	4980	216.5	209	224	4771	5204		572	5604	143.5	141	146	5463	5750		572	5222	263.5	265	262	4957	5484		572	8830	95.5	91	100	8739	8930
	573	8428	85	85	85	8343	8513		573	4993	222	213	231	4780	5224		573	5614	145	144	146	5470	5760		573	5230	260.5	262	259	4968	5489		573	8833	96	93	99	8740	8932
	574	8431	85	85	85	8346	8516		574	5005	225.5	218	233	4787	5238		574	5623	146	144	148	5479	5771		574	5237	259	260	258	4977	5495		574	8835	96.5	93	100	8742	8935
	575	8434	84.5	84	85	8350	8519		575	5018	232.5	224	241	4794	5259		575	5633	147	146	148	5487	5781		575	5245	259	262	256	4983	5501		575	8837	97	93	101	8744	8938
	576	8437	83.5	83	84	8354	8521		576	5031	231.5	222	241	4809	5272		576	5642	145.5	145	146	5497	5788		576	5253	259	262	256	4991	5509		576	8839	97.5	93	102	8746	8941
	577	8440	83.5	83	84	8357	8524		577	5043	232	223	241	4820	5284		577	5651	144	144	144	5507	5795		577	5261	260.5	264	257	4997	5518		577	8842	98.5	94	103	8748	8945
	578	8444	83.5	84	83	8360	8527		578	5056	236	227	245	4829	5301		578	5661	145.5	147	144	5514	5805		578	5268	261.5	266	257	5002	5525		578	8844	98.5	94	103	8750	8947
	579	8447	84	85	83	8362	8530		579	5069	240.5	230	251	4839	5320		579	5670	150.5	149	152	5521	5822		579	5276	263.5	269	258	5007	5534		579	8846	99	95	103	8751	8949
	580	8450	83.5	85	82	8365	8532		580	5081	246.5	235	258	4846	5339		580	5679	155	153	157	5526	5836		580	5284	267	273	261	5011	5545		580	8848	99	94	104	8754	8952
	581	8453	83.5	84	83	8369	8536		581	5095	244	233	255	4862	5350		581	5689	152	150	154	5539	5843		581	5291	264.5	271	258	5020	5549		581	8850	100	95	105	8755	8955
	582	8456	82.5	83	82	8373	8538		582	5108	244	232	256	4876	5364		582	5699	150	149	151	5550	5850		582	5299	263	268	258	5031	5557		582	8853	102	98	106	8755	8959
	583	8459	82.5	83	82	8376	8541		583	5121	244	231	257	4890	5378		583	5709	149	149	149	5560	5858		583	5306	261	267	255	5039	5561		583	8855	103	98	108	8757	8963
	584	8462	83	84	82	8378	8544		584	5134	246	234	258	4900	5392		584	5718	149	147	151	5571	5869		584	5313	260	267	253	5046	5566		584	8857	104.5	99	110	8758	8967
	585	8465	82	83	81	8382	8546		585	5147	254	240	268	4907	5415		585	5728	151.5	151	152	5577	5880		585	5321	260.5	270	251	5051	5572		585	8859	105.5	100	111	8759	8970
	586	8468	82.5	83	82	8385	8550		586	5160	252	238	266	4922	5426		586	5738	149.5	150	149	5588	5887		586	5328	260.5	268	253	5060	5581		586	8862	104.5	99	110	8763	8972
	587	8471	81.5	82	81	8389	8552		587	5172	251.5	236	267	4936	5439		587	5747	148	145	151	5602	5898		587	5336	260.5	271	250	5065	5586		587	8864	105.5	100	111	8764	8975
	588	8474	81.5	82	81	8392	8555		588	5185	251	236	266	4949	5451		588	5757	148.5	148	149	5609	5906		588	5343	258.5	268	249	5075	5592		588	8866	105.5	100	111	8766	8977
	589	8477	81.5	81	82	8396	8559		589	5197	252.5	239	266	4958	5463		589	5767	151.5	152	151	5615	5918		589	5350	261.5	273	250	5077	5600		589	8868	106.5	101	112	8767	8980
	590	8480	82	81	83	8399	8563		590	5210	257.5	244	271	4966	5481		590	5776	154.5	155	154	5621	5930		590	5358	264.5	277	252	5081	5610		590	8870	106	100	112	8770	8982
	591	8483	81.5	81	82	8402	8565		591	5223	255.5	240	271	4983	5494		591	5786	151.5	152	151	5634	5937		591	5365	264	277	251	5088	5616		591	8873	106	101	111	8772	8984
	592	8486	81	81	81	8405	8567		592	5236	256.5	242	271	4994	5507		592	5796	149.5	149	150	5647	5946		592	5372	261	273	249	5099	5621		592	8875	106	100	112	8775	8987
	593	8489	82	82	82	8407	8571		593	5249	259.5	245	274	5004	5523		593	5806	146.5	146	147	5660	5953		593	5379	258.5	271	246	5108	5625		593	8877	108	101	115	8776	8992
	594	8492	82.5	83	82	8409	8574		594	5262	262	247	277	5015	5539		594	5816	147	148	146	5668	5962		594	5386	258	272	244	5114	5630		594	8879	108.5	101	116	8778	8995
	595	8495	81.5	81	82	8414	8577		595	5275	268.5	252	285	5023	5560		595	5826	151	152	150	5674	5976		595	5393	256.5	271	242	5122	5635		595	8881	109	102	116	8779	8997
	596	8498	81	80	82	8418	8580		596	5287	266.5	248	285	5039	5572		596	5837	148	150	146	5687	5983		596	5401	258.5	274	243	5127	5644		596	8884	110	104	116	8780	9000
	597	8501	80.5	80	81	8421	8582		597	5299	268	249	287	5050	5586		597	5849	145.5	148	143	5701	5992		597	5408	260	276	244	5132	5652		597	8886	111	104	118	8782	9004
	598	8504	81	80	82	8424	8586		598	5311	269.5	251	288	5060	5599		598	5860	146.5	150	143	5710	6003		598	5415	261.5	278	245	5137	5660		598	8888	112.5	105	120	8783	9008
	599	8507	81.5	80	83	8427	8590		599	5323	273.5	254	293	5069	5616		599	5871	150.5	153	148	5718	6019		599	5422	260.5	277	244	5145	5666		599	8890	113.5	105	122	8785	9012
	600	8510	80.5	79	82	8431	8592		600	5336	278.5	259	298	5077	5634		600	5882	156	158	154	5724	6036		600	5429	262.5	278	247	5151	5676		600	8893	114.5	107	122	8786	9015
	601	8513	80	78	82	8435	8595		601	5354	275	255	295	5099	5649		601	5893	149.5	150	149	5743	6042		601	5436	257	270	244	5166	5680		601	8895	113.5	106	121	8789	9016
	602	8516	79.5	78	81	8438	8597		602	5373	276.5	260	293	5113	5666		602	5904	148.5	151	146	5753	6050		602	5444	255	268	242	5176	5686		602	8897	114	106	122	8791	9019
	603	8519	79.5	78	81	8441	8600		603	5392	279.5	266	293	5126	5685		603	5915	148	151	145	5764	6060		603	5451	251.5	264	239	5187	5690		603	8899	114	106	122	8793	9021
	604	8522	79.5	78	81	8444	8603		604	5411	286	273	299	5138	5710		604	5926	149	153	145	5773	6071		604	5458	251	265	237	5193	5695		604	8902	114.5	107	122	8795	9024
	605	8525	79	78	80	8447	8605		605	5429	293.5	280	307	5149	5736		605	5937	153.5	157	150	5780	6087		605	5466	249.5	264	235	5202	5701		605	8904	115	107	123	8797	9027
	606	8528	78.5	78	79	8450	8607		606	5449	288.5	274	303	5175	5752		606	5948	148.5	152	145	5796	6093		606	5473	249.5	264	235	5209	5708		606	8906	115.5	107	124	8799	9030
	607	8531	78	78	78	8453	8609		607	5469	286.5	277	296	5192	5765		607	5959	147.5	152	143	5807	6102		607	5480	249.5	264	235	5216	5715		607	8909	116	108	124	8801	9033
	608	8534	78	78	78	8456	8612		608	5488	289.5	283	296	5205	5784		608	5970	148.5	153	144	5817	6114		608	5487	249.5	263	236	5224	5723		608	8911	116.5	109	124	8802	9035
	609	8537	78.5	79	78	8458	8615		609	5508	297.5	293	302	5215	5810		609	5981	150	154	146	5827	6127		609	5495	251	263	239	5232	5734		609	8913	116.5	109	124	8804	9037
	610	8540	77.5	78	77	8462	8617		610	5528	305.5	301	310	5227	5838		610	5992	152.5	155	150	5837	6142		610	5502	252	265	239	5237	5741		610	8916	117	110	124	8806	9040
	611	8543	76.5	76	77	8467	8620		611	5549	300.5	295	306	5254	5855		611	6003	149.5	152	147	5851	6150		611	5510	248.5	260	237	5250	5747		611	8918	117.5	110	125	8808	9043
	612	8546	75.5	75	76	8471	8622		612	5570	302	299	305	5271	5875		612	6014	147	151	143	5863	6157		612	5518	245.5	258	233	5260	5751		612	8920	119	110	128	8810	9048
	613	8549	77	77	77	8472	8626		613	5591	302.5	302	303	5289	5894		613	6025	145.5	150	141	5875	6166		613	5525	242.5	255	230	5270	5755		613	8922	119.5	110	129	8812	9051
	614	8552	76.5	77	76	8475	8628		614	5611	304	307	301	5304	5912		614	6035	147.5	151	144	5884	6179		614	5533	240.5	254	227	5279	5760		614	8925	120	112	128	8813	9053
	615	8555	75	75	75	8480	8630		615	5632	311	315	307	5317	5939		615	6046	150.5	154	147	5892	6193		615	5541	238	254	222	5287	5763		615	8927	121	112	130	8815	9057
	616	8558	75	75	75	8483	8633		616	5653	310.5	317	304	5336	5957		616	6057	143	145	141	5912	6198		616	5549	238.5	256	221	5293	5770		616	8929	121	112	130	8817	9059
	617	8561	74	73	75	8488	8636		617	5674	309.5	318	301	5356	5975		617	6068	139.5	141	138	5927	6206		617	5557	239.5	257	222	5300	5779		617	8932	121.5	113	130	8819	9062
	618	8564	74	74	74	8490	8638		618	5695	309	321	297	5374	5992		618	6079	138	141	135	5938	6214		618	5564	239	254	224	5310	5788		618	8934	122	113	131	8821	9065
	619	8568	74.5	75	74	8493	8642		619	5716	314	327	301	5389	6017		619	6091	138	143	133	5948	6224		619	5572	240.5	256	225	5316	5797		619	8936	121.5	112	131	8824	9067
	620	8571	73.5	74	73	8497	8644		620	5737	319.5	336	303	5401	6040		620	6102	142	146	138	5956	6240		620	5580	243	258	228	5322	5808		620	8938	122	112	132	8826	9070
	621	8574	73.5	74	73	8500	8647		621	5758	312.5	329	296	5429	6054		621	6113	137.5	141	134	5972	6247		621	5588	238.5	252	225	5336	5813		621	8941	121.5	113	130	8828	9071
	622	8577	73	73	73	8504	8650		622	5779	309.5	327	292	5452	6071		622	6125	134.5	138	131	5987	6256		622	5595	235	248	222	5347	5817		622	8943	121.5	113	130	8830	9073
	623	8580	73	73	73	8507	8653		623	5800	305	325	285	5475	6085		623	6136	133.5	138	129	5998	6265		623	5603	230	241	219	5362	5822		623	8945	122	113	131	8832	9076
	624	8583	73	74	72	8509	8655		624	5822	305	327	283	5495	6105		624	6148	137.5	142	133	6006	6281		624	5610	225.5	235	216	5375	5826		624	8948	122.5	115	130	8833	9078
	625	8586	72.5	73	72	8513	8658		625	5843	308.5	332	285	5511	6128		625	6160	142	147	137	6013	6297		625	5618	223	233	213	5385	5831		625	8950	123	115	131	8835	9081
	626	8589	70.5	71	70	8518	8659		626	5862	306	333	279	5529	6141		626	6172	138	142	134	6030	6306		626	5626	221.5	233	210	5393	5836		626	8952	123.5	115	132	8837	9084
	627	8592	69.5	70	69	8522	8661		627	5882	303.5	334	273	5548	6155		627	6184	135	139	131	6045	6315		627	5633	219.5	231	208	5402	5841		627	8954	124	116	132	8838	9086
	628	8595	68.5	69	68	8526	8663		628	5901	300.5	333	268	5568	6169		628	6196	133.5	139	128	6057	6324		628	5641	218.5	229	208	5412	5849		628	8957	124	117	131	8840	9088
	629	8598	70	70	70	8528	8668		629	5920	304.5	341	268	5579	6188		629	6207	135.5	141	130	6066	6337		629	5648	217.5	227	208	5421	5856		629	8959	125	117	133	8842	9092
	630	8602	68.5	69	68	8533	8670		630	5940	307.5	346	269	5594	6209		630	6219	140.5	147	134	6072	6353		630	5656	219.5	228	211	5428	5867		630	8961	126.5	118	135	8843	9096
	631	8605	68	68	68	8537	8673		631	5956	307	347	267	5609	6223		631	6230	139.5	146	133	6084	6363		631	5663	213.5	220	207	5443	5870		631	8963	125.5	117	134	8846	9097
	632	8608	67	66	68	8542	8676		632	5971	303.5	341	266	5630	6237		632	6241	138	145	131	6096	6372		632	5671	210.5	218	203	5453	5874		632	8966	125.5	117	134	8849	9100
	633	8611	68	67	69	8544	8680		633	5987	308.5	347	270	5640	6257		633	6252	139	147	131	6105	6383		633	5679	207.5	216	199	5463	5878		633	8968	125.5	117	134	8851	9102
	634	8615	67.5	68	67	8547	8682		634	6003	315	352	278	5651	6281		634	6262	143	149	137	6113	6399		634	5686	203.5	211	196	5475	5882		634	8970	126.5	118	135	8852	9105
	635	8618	66	66	66	8552	8684		635	6019	320.5	353	288	5666	6307		635	6273	148.5	153	144	6120	6417		635	5694	201.5	209	194	5485	5888		635	8972	126	117	135	8855	9107
	636	8621	66.5	66	67	8555	8688		636	6034	319	351	287	5683	6321		636	6282	147.5	150	145	6132	6427		636	5701	200	206	194	5495	5895		636	8974	126	117	135	8857	9109
	637	8624	66.5	66	67	8558	8691		637	6048	316.5	347	286	5701	6334		637	6292	150	154	146	6138	6438		637	5709	198.5	205	192	5504	5901		637	8977	126	118	134	8859	9111
	638	8627	66.5	66	67	8561	8694		638	6063	319.5	350	289	5713	6352		638	6301	154	156	152	6145	6453		638	5716	199.5	206	193	5510	5909		638	8979	126.5	118	135	8861	9114
	639	8631	66.5	67	66	8564	8697		639	6077	321.5	354	289	5723	6366		639	6311	160	160	160	6151	6471		639	5724	202	209	195	5515	5919		639	8981	127	119	135	8862	9116
	640	8634	66	66	66	8568	8700		640	6091	325	356	294	5735	6385		640	6320	163.5	162	165	6158	6485		640	5731	203	209	197	5522	5928		640	8983	128	119	137	8864	9120
	641	8637	65.5	66	65	8571	8702		641	6105	324.5	355	294	5750	6399		641	6330	163.5	162	165	6168	6495		641	5738	200.5	207	194	5531	5932		641	8985	127.5	119	136	8866	9121
	642	8640	65.5	66	65	8574	8705		642	6119	325	351	299	5768	6418		642	6340	164	160	168	6180	6508		642	5745	197	203	191	5542	5936		642	8988	128	120	136	8868	9124
	643	8644	66.5	68	65	8576	8709		643	6133	324.5	350	299	5783	6432		643	6349	168	163	173	6186	6522		643	5752	192.5	198	187	5554	5939		643	8990	128.5	120	137	8870	9127
	644	8647	68	68	68	8579	8715		644	6147	328	352	304	5795	6451		644	6359	173	167	179	6192	6538		644	5759	191	197	185	5562	5944		644	8992	129	120	138	8872	9130
	645	8650	67	67	67	8583	8717		645	6161	333	355	311	5806	6472		645	6369	178.5	173	184	6196	6553		645	5766	191	197	185	5569	5951		645	8994	129.5	121	138	8873	9132
	646	8653	67	67	67	8586	8720		646	6175	332	355	309	5820	6484		646	6379	177	173	181	6206	6560		646	5773	191	198	184	5575	5957		646	8996	128.5	120	137	8876	9133
	647	8656	67	67	67	8589	8723		647	6189	333	353	313	5836	6502		647	6388	178.5	176	181	6212	6569		647	5780	189.5	196	183	5584	5963		647	8999	128.5	121	136	8878	9135
	648	8659	67.5	68	67	8591	8726		648	6203	335.5	356	315	5847	6518		648	6398	179.5	178	181	6220	6579		648	5787	190	198	182	5589	5969		648	9001	128.5	121	136	8880	9137
	649	8662	68.5	70	67	8592	8729		649	6217	339.5	361	318	5856	6535		649	6408	183	180	186	6228	6594		649	5794	191.5	199	184	5595	5978		649	9003	128.5	121	136	8882	9139
	650	8666	67.5	69	66	8597	8732		650	6231	346	364	328	5867	6559		650	6417	187.5	179	196	6238	6613		650	5801	191.5	200	183	5601	5984		650	9005	129	121	137	8884	9142
	651	8669	67.5	69	66	8600	8735		651	6245	346	363	329	5882	6574		651	6427	187	180	194	6247	6621		651	5807	189.5	197	182	5610	5989		651	9008	129	122	136	8886	9144
	652	8672	67	69	65	8603	8737		652	6259	344.5	361	328	5898	6587		652	6437	187	181	193	6256	6630		652	5814	189.5	198	181	5616	5995		652	9010	130.5	123	138	8887	9148
	653	8675	67	68	66	8607	8741		653	6274	344.5	364	325	5910	6599		653	6447	188.5	183	194	6264	6641		653	5820	189	196	182	5624	6002		653	9012	130.5	123	138	8889	9150
	654	8678	67.5	68	67	8610	8745		654	6288	344.5	363	326	5925	6614		654	6457	190	183	197	6274	6654		654	5827	188.5	197	180	5630	6007		654	9014	132	124	140	8890	9154
	655	8681	67	67	67	8614	8748		655	6302	345.5	364	327	5938	6629		655	6467	195	186	204	6281	6671		655	5834	189	199	179	5635	6013		655	9016	132.5	125	140	8891	9156
	656	8685	66	67	65	8618	8750		656	6316	343	362	324	5954	6640		656	6476	194.5	187	202	6289	6678		656	5840	190.5	200	181	5640	6021		656	9019	133	127	139	8892	9158
	657	8688	65.5	66	65	8622	8753		657	6330	344	363	325	5967	6655		657	6486	196.5	188	205	6298	6691		657	5847	191.5	202	181	5645	6028		657	9021	133.5	127	140	8894	9161
	658	8691	66.5	67	66	8624	8757		658	6344	345	360	330	5984	6674		658	6496	199.5	190	209	6306	6705		658	5853	193.5	204	183	5649	6036		658	9023	135	128	142	8895	9165
	659	8694	67.5	67	68	8627	8762		659	6358	349	362	336	5996	6694		659	6505	201.5	191	212	6314	6717		659	5860	195	206	184	5654	6044		659	9025	135.5	128	143	8897	9168
	660	8698	66.5	67	66	8631	8764		660	6372	354.5	366	343	6006	6715		660	6515	206	195	217	6320	6732		660	5866	199.5	211	188	5655	6054		660	9028	136.5	130	143	8898	9171
	661	8701	65.5	65	66	8636	8767		661	6385	353	366	340	6019	6725		661	6524	205	194	216	6330	6740		661	5873	195.5	206	185	5667	6058		661	9030	136	130	142	8900	9172
	662	8704	65.5	65	66	8639	8770		662	6399	352.5	366	339	6033	6738		662	6534	205	196	214	6338	6748		662	5880	195.5	206	185	5674	6065		662	9032	135.5	129	142	8903	9174
	663	8708	65.5	66	65	8642	8773		663	6412	351.5	365	338	6047	6750		663	6543	204	196	212	6347	6755		663	5886	193	201	185	5685	6071		663	9034	135.5	129	142	8905	9176
	664	8711	66	66	66	8645	8777		664	6425	353	367	339	6058	6764		664	6553	205.5	200	211	6353	6764		664	5893	192	200	184	5693	6077		664	9036	135.5	128	143	8908	9179
	665	8714	66.5	66	67	8648	8781		665	6438	356	372	340	6066	6778		665	6563	208.5	204	213	6359	6776		665	5900	193.5	201	186	5699	6086		665	9038	135	128	142	8910	9180
	666	8718	66	66	66	8652	8784		666	6452	357	370	344	6082	6796		666	6572	207.5	203	212	6369	6784		666	5906	195	203	187	5703	6093		666	9041	135	129	141	8912	9182
	667	8721	66	65	67	8656	8788		667	6466	356.5	369	344	6097	6810		667	6582	209.5	204	215	6378	6797		667	5913	196.5	204	189	5709	6102		667	9043	135.5	129	142	8914	9185
	668	8724	66.5	66	67	8658	8791		668	6480	351.5	366	337	6114	6817		668	6592	211.5	206	217	6386	6809		668	5919	198.5	204	193	5715	6112		668	9045	136.5	130	143	8915	9188
	669	8727	67	66	68	8661	8795		669	6493	353.5	367	340	6126	6833		669	6601	215	208	222	6393	6823		669	5926	200.5	205	196	5721	6122		669	9047	136	129	143	8918	9190
[truncated: 1,365 more rows]

## Sheet: Proxy data
	Core 20																Core 24
[truncated: 971 more rows]
